# Supplementary material for: Current biogeographical roles of the Kunlun Mountains
Source: Ecol Evol. 2022 Jan 15;12(1):e8493. doi: 10.1002/ece3.8493 (PMC8809438; doi:10.1002/ece3.8493)
Supplement: Supplementary file 1 — Appendix S1 [file ECE3-12-e8493-s001.xlsx]

## Sheet: Sheet1
County	Number	Species
Maqin	1	Ephedra_minuta
Maqin	1	Picea_asperata
Maqin	1	Picea_crassifolia
Maqin	1	Juniperus_saltuaria
Maqin	1	Juniperus_przewalskii
Maqin	1	Alisma_plantago-aquatica_subsp._orientale
Maqin	1	Triglochin_palustris
Maqin	1	Triglochin_maritima
Maqin	1	Stuckenia_pectinata
Maqin	1	Stuckenia_filiformis
Maqin	1	Fritillaria_unibracteata
Maqin	1	Fritillaria_przewalskii
Maqin	1	Gagea_serotina
Maqin	1	Gagea_pauciflora
Maqin	1	Cypripedium_macranthos
Maqin	1	Dactylorhiza_viridis
Maqin	1	Dactylorhiza_hatagirea
Maqin	1	Gymnadenia_orchidis
Maqin	1	Galearis_tschiliensis
Maqin	1	Platanthera_fuscescens
Maqin	1	Herminium_monorchis
Maqin	1	Herminium_alaschanicum
Maqin	1	Herminium_humidicola
Maqin	1	Herminium_esquirolii
Maqin	1	Iris_potaninii
Maqin	1	Iris_goniocarpa
Maqin	1	Iris_ruthenica
Maqin	1	Iris_lactea
Maqin	1	Iris_songarica
Maqin	1	Iris_loczyi
Maqin	1	Allium_sikkimense
Maqin	1	Allium_cyaneum
Maqin	1	Allium_przewalskianum
Maqin	1	Allium_atrosanguineum
Maqin	1	Allium_chrysocephalum
Maqin	1	Allium_rude
Maqin	1	Allium_carolinianum
Maqin	1	Allium_cyathophorum
Maqin	1	Polygonatum_cirrhifolium
Maqin	1	Polygonatum_verticillatum
Maqin	1	Juncus_potaninii
Maqin	1	Juncus_kingii
Maqin	1	Juncus_thomsonii
Maqin	1	Juncus_triglumis
Maqin	1	Juncus_himalensis
Maqin	1	Juncus_castaneus
Maqin	1	Juncus_amplifolius
Maqin	1	Trichophorum_distigmaticum
Maqin	1	Blysmus_sinocompressus
Maqin	1	Carex_hughii
Maqin	1	Carex_vidua
Maqin	1	Carex_parvula
Maqin	1	Carex_pseuduncinoides
Maqin	1	Carex_kokanica
Maqin	1	Carex_macroprophylla
Maqin	1	Carex_coninux
Maqin	1	Carex_tibetikobresia
Maqin	1	Carex_deasyi
Maqin	1	Carex_setschwanensis
Maqin	1	Carex_capillifolia
Maqin	1	Carex_bistaminata
Maqin	1	Carex_sargentiana
Maqin	1	Carex_microglochin
Maqin	1	Carex_zekogensis
Maqin	1	Carex_chlorostachys
Maqin	1	Carex_nivalis
Maqin	1	Carex_atrofusca_subsp._minor
Maqin	1	Carex_scabrirostris
Maqin	1	Carex_coriophora
Maqin	1	Carex_pediformis
Maqin	1	Carex_alajica
Maqin	1	Carex_haematostoma
Maqin	1	Carex_przewalskii
Maqin	1	Carex_kansuensis
Maqin	1	Carex_moorcroftii
Maqin	1	Carex_tangulashanensis
Maqin	1	Carex_ivanoviae
Maqin	1	Carex_capilliculmis
Maqin	1	Carex_crebra
Maqin	1	Carex_orbicularis
Maqin	1	Carex_muliensis
Maqin	1	Carex_pseudofoetida
Maqin	1	Carex_enervis
Maqin	1	Piptatherum_munroi
Maqin	1	Stipa_bungeana
Maqin	1	Stipa_capillacea
Maqin	1	Stipa_regeliana
Maqin	1	Stipa_aliena
Maqin	1	Stipa_penicillata
Maqin	1	Stipa_purpurea
Maqin	1	Stipa_concinna
Maqin	1	Stipa_splendens
Maqin	1	Stipa_duthiei
Maqin	1	Stipa_inebrians
Maqin	1	Ptilagrostis_dichotoma
Maqin	1	Melica_przewalskyi
Maqin	1	Melica_subflava
Maqin	1	Festuca_modesta
Maqin	1	Festuca_dolichantha
Maqin	1	Festuca_sinensis
Maqin	1	Festuca_brachyphylla
Maqin	1	Festuca_ovina
Maqin	1	Festuca_rubra
Maqin	1	Poa_tibetica
Maqin	1	Poa_pratensis
Maqin	1	Poa_alpigena
Maqin	1	Poa_calliopsis
Maqin	1	Poa_qinghaiensis
Maqin	1	Poa_asperifolia
Maqin	1	Poa_szechuensis
Maqin	1	Poa_supina
Maqin	1	Poa_alberti
Maqin	1	Poa_faberi
Maqin	1	Poa_hylobates
Maqin	1	Poa_glauca
Maqin	1	Poa_perennis
Maqin	1	Poa_araratica
Maqin	1	Poa_attenuata
Maqin	1	Catabrosa_aquatica
Maqin	1	Helictotrichon_altius
Maqin	1	Helictotrichon_tibeticum
Maqin	1	Trisetum_sibiricum
Maqin	1	Trisetum_spicatum
Maqin	1	Koeleria_macrantha
Maqin	1	Koeleria_litvinowii
Maqin	1	Deschampsia_koelerioides
Maqin	1	Deschampsia_cespitosa
Maqin	1	Phalaris_arundinacea
Maqin	1	Anthoxanthum_glabrum
Maqin	1	Anthoxanthum_nitens
Maqin	1	Agrostis_hugoniana
Maqin	1	Agrostis_sinorupestris
Maqin	1	Agrostis_hookeriana
Maqin	1	Calamagrostis_tripilifera
Maqin	1	Calamagrostis_scabrescens
Maqin	1	Calamagrostis_tibetica
Maqin	1	Brachypodium_sylvaticum
Maqin	1	Littledalea_racemosa
Maqin	1	Littledalea_tibetica
Maqin	1	Bromus_sinensis
Maqin	1	Bromus_tectorum
Maqin	1	Leymus_angustus
Maqin	1	Leymus_secalinus
Maqin	1	Elymus_sibiricus
Maqin	1	Elymus_nutans
Maqin	1	Elymus_dahuricus
Maqin	1	Elymus_brevipes
Maqin	1	Elymus_burchan-buddae
Maqin	1	Kengyilia_kokonorica
Maqin	1	Kengyilia_thoroldiana
Maqin	1	Kengyilia_hirsuta
Maqin	1	Agropyron_cristatum
Maqin	1	Aristida_triseta
Maqin	1	Setaria_viridis
Maqin	1	Pennisetum_flaccidum
Maqin	1	Pennisetum_shaanxiense
Maqin	1	Meconopsis_integrifolia
Maqin	1	Meconopsis_racemosa
Maqin	1	Meconopsis_punicea
Maqin	1	Meconopsis_quintuplinervia
Maqin	1	Meconopsis_horridula
Maqin	1	Hypecoum_leptocarpum
Maqin	1	Corydalis_livida
Maqin	1	Corydalis_mucronifera
Maqin	1	Corydalis_brevirostrata
Maqin	1	Corydalis_impatiens
Maqin	1	Corydalis_dasyptera
Maqin	1	Corydalis_straminea
Maqin	1	Corydalis_scaberula
Maqin	1	Corydalis_trachycarpa
Maqin	1	Corydalis_linarioides
Maqin	1	Circaeaster_agrestis
Maqin	1	Berberis_diaphana
Maqin	1	Berberis_jamesiana
Maqin	1	Berberis_dubia
Maqin	1	Caltha_scaposa
Maqin	1	Trollius_pumilus
Maqin	1	Trollius_pumilus_var._tanguticus
Maqin	1	Trollius_ranunculoides
Maqin	1	Trollius_farreri
Maqin	1	Aconitum_gymnandrum
Maqin	1	Aconitum_pendulum
Maqin	1	Aconitum_flavum
Maqin	1	Aconitum_tanguticum
Maqin	1	Delphinium_densiflorum
Maqin	1	Delphinium_tangkulaense
Maqin	1	Delphinium_pylzowii
Maqin	1	Delphinium_candelabrum_var._monanthum
Maqin	1	Delphinium_albocoeruleum
Maqin	1	Delphinium_kamaonense_var._glabrescens
Maqin	1	Delphinium_caeruleum
Maqin	1	Paraquilegia_microphylla
Maqin	1	Aquilegia_ecalcarata
Maqin	1	Thalictrum_uncatum
Maqin	1	Thalictrum_przewalskii
Maqin	1	Thalictrum_rutifolium
Maqin	1	Thalictrum_alpinum
Maqin	1	Thalictrum_alpinum_var._elatum
Maqin	1	Thalictrum_foetidum
Maqin	1	Thalictrum_minus
Maqin	1	Thalictrum_squarrosum
Maqin	1	Anemone_geum
Maqin	1	Anemone_rivularis
Maqin	1	Anemone_rivularis_var._flore-minore
Maqin	1	Clematis_tangutica
Maqin	1	Adonis_coerulea
Maqin	1	Ranunculus_brotherusii
Maqin	1	Ranunculus_furcatifidus
Maqin	1	Ranunculus_tanguticus
Maqin	1	Ranunculus_nephelogenes
Maqin	1	Ranunculus_nephelogenes_var._longicaulis
Maqin	1	Ranunculus_pulchellus
Maqin	1	Ranunculus_membranaceus
Maqin	1	Ranunculus_similis
Maqin	1	Ranunculus_kamchaticus
Maqin	1	Ranunculus_bungei
Maqin	1	Halerpestes_cymbalaria
Maqin	1	Halerpestes_tricuspis
Maqin	1	Ribes_alpestre
Maqin	1	Ribes_himalense
Maqin	1	Ribes_orientale
Maqin	1	Ribes_pseudofasciculatum
Maqin	1	Saxifraga_nana
Maqin	1	Saxifraga_atrata
Maqin	1	Saxifraga_melanocentra
Maqin	1	Saxifraga_consanguinea
Maqin	1	Saxifraga_gemmigera_var._gemmuligera
Maqin	1	Saxifraga_nanella
Maqin	1	Saxifraga_pseudohirculus
Maqin	1	Saxifraga_egregia
Maqin	1	Saxifraga_tangutica
Maqin	1	Saxifraga_przewalskii
Maqin	1	Saxifraga_tibetica
Maqin	1	Saxifraga_parva
Maqin	1	Saxifraga_sinomontana
Maqin	1	Sedum_ulricae
Maqin	1	Sedum_tsinghaicum
Maqin	1	Sedum_roborowskii
Maqin	1	Sedum_przewalskii
Maqin	1	Rhodiola_kirilowii
Maqin	1	Rhodiola_atuntsuensis
Maqin	1	Rhodiola_tibetica
Maqin	1	Rhodiola_alsia
Maqin	1	Rhodiola_himalensis_subsp._taohoensis
Maqin	1	Rhodiola_tangutica
Maqin	1	Rhodiola_coccinea_subsp._scabrida
Maqin	1	Thermopsis_lanceolata
Maqin	1	Thermopsis_przewalskii
Maqin	1	Thermopsis_alpina
Maqin	1	Thermopsis_inflata
Maqin	1	Medicago_ruthenica
Maqin	1	Medicago_archiducis-nicolai
Maqin	1	Medicago_lupulina
Maqin	1	Caragana_erinacea
Maqin	1	Caragana_jubata
Maqin	1	Caragana_versicolor
Maqin	1	Caragana_brevifolia
Maqin	1	Caragana_chinghaiensis
Maqin	1	Caragana_densa
Maqin	1	Phyllolobium_tribulifolium
Maqin	1	Phyllolobium_heydei
Maqin	1	Astragalus_monadelphus
Maqin	1	Astragalus_przewalskii
Maqin	1	Astragalus_floridulus
Maqin	1	Astragalus_degensis
Maqin	1	Astragalus_tongolensis
Maqin	1	Astragalus_chrysopterus
Maqin	1	Astragalus_licentianus
Maqin	1	Astragalus_skythropos
Maqin	1	Astragalus_yunnanensis
Maqin	1	Astragalus_minshanensis
Maqin	1	Astragalus_peterae
Maqin	1	Astragalus_golmuensis
Maqin	1	Astragalus_densiflorus
Maqin	1	Astragalus_heterodontus
Maqin	1	Astragalus_mahoschanicus
Maqin	1	Astragalus_dependens
Maqin	1	Astragalus_sungpanensis
Maqin	1	Astragalus_confertus
Maqin	1	Astragalus_polycladus
Maqin	1	Astragalus_mattam
Maqin	1	Astragalus_strictus
Maqin	1	Astragalus_laxmannii
Maqin	1	Astragalus_nivalis
Maqin	1	Astragalus_kukunoricus
Maqin	1	Oxytropis_kansuensis
Maqin	1	Oxytropis_ochrocephala
Maqin	1	Oxytropis_qinghaiensis
Maqin	1	Oxytropis_maqinensis
Maqin	1	Oxytropis_deflexa
Maqin	1	Oxytropis_melanocalyx
Maqin	1	Oxytropis_pauciflora
Maqin	1	Oxytropis_platysema
Maqin	1	Oxytropis_yunnanensis
Maqin	1	Oxytropis_pseudocoerulea
Maqin	1	Oxytropis_merkensis
Maqin	1	Oxytropis_latibracteata
Maqin	1	Oxytropis_stracheyana
Maqin	1	Oxytropis_falcata
Maqin	1	Tibetia_himalaica
Maqin	1	Corethrodendron_multijugum
Maqin	1	Hedysarum_algidum
Maqin	1	Hedysarum_tanguticum
Maqin	1	Hedysarum_sikkimense
Maqin	1	Vicia_tibetica
Maqin	1	Vicia_multicaulis
Maqin	1	Vicia_japonica
Maqin	1	Spiraea_alpina
Maqin	1	Spiraea_schneideriana_var._myrtilloides
Maqin	1	Spiraea_alpina_var._xizangensis
Maqin	1	Sibiraea_laevigata
Maqin	1	Sibiraea_angustata
Maqin	1	Cotoneaster_multiflorus
Maqin	1	Cotoneaster_submultiflorus
Maqin	1	Cotoneaster_adpressus
Maqin	1	Cotoneaster_horizontalis
Maqin	1	Sorbus_rehderiana
Maqin	1	Rubus_irritans
Maqin	1	Geum_longifolium
Maqin	1	Dasiphora_fruticosa
Maqin	1	Dasiphora_arbuscula
Maqin	1	Dasiphora_fruticosa_var._albicans
Maqin	1	Dasiphora_parvifolia
Maqin	1	Potentilla_bifurca
Maqin	1	Potentilla_bifurca_var._humilior
Maqin	1	Potentilla_anserina
Maqin	1	Potentilla_multifida
Maqin	1	Potentilla_multicaulis
Maqin	1	Potentilla_plumosa
Maqin	1	Potentilla_sischanensis
Maqin	1	Potentilla_chinensis
Maqin	1	Potentilla_potaninii
Maqin	1	Potentilla_potaninii_var._compsophylla
Maqin	1	Potentilla_hololeuca
Maqin	1	Potentilla_saundersiana
Maqin	1	Potentilla_saundersiana_var._subpinnata
Maqin	1	Potentilla_saundersiana_var._caespitosa
Maqin	1	Potentilla_nervosa
Maqin	1	Potentilla_argyrophylla
Maqin	1	Potentilla_granulosa
Maqin	1	Potentilla_subdigitata
Maqin	1	Sibbaldia_adpressa
Maqin	1	Fragaria_orientalis
Maqin	1	Rosa_willmottiae
Maqin	1	Rosa_giraldii
Maqin	1	Hippophae_neurocarpa
Maqin	1	Hippophae_tibetana
Maqin	1	Urtica_dioica
Maqin	1	Urtica_hyperborea
Maqin	1	Parietaria_debilis
Maqin	1	Betula_platyphylla
Maqin	1	Betula_utilis
Maqin	1	Parnassia_oreophila
Maqin	1	Parnassia_trinervis
Maqin	1	Parnassia_viridiflora
Maqin	1	Hypericum_przewalskii
Maqin	1	Viola_biflora
Maqin	1	Viola_biflora_var._rockiana
Maqin	1	Viola_bulbosa
Maqin	1	Viola_kunawarensis
Maqin	1	Salix_paraplesia
Maqin	1	Salix_spathulifolia
Maqin	1	Salix_juparica
Maqin	1	Salix_juparica_var._tibetica
Maqin	1	Salix_oritrepha
Maqin	1	Salix_oritrepha_var._amnematchinensis
Maqin	1	Salix_sclerophylla
Maqin	1	Salix_sclerophylloides
Maqin	1	Salix_obscura
Maqin	1	Salix_neoamnematchinensis
Maqin	1	Salix_cheilophila
Maqin	1	Salix_rehderiana
Maqin	1	Salix_taoensis
Maqin	1	Salix_myrtillacea
Maqin	1	Euphorbia_humifusa
Maqin	1	Euphorbia_helioscopia
Maqin	1	Euphorbia_altotibetica
Maqin	1	Euphorbia_kansuensis
Maqin	1	Euphorbia_stracheyi
Maqin	1	Euphorbia_micractina
Maqin	1	Linum_pallescens
Maqin	1	Geranium_sibiricum
Maqin	1	Geranium_pratense
Maqin	1	Geranium_pylzowianum
Maqin	1	Erodium_stephanianum
Maqin	1	Epilobium_angustifolium
Maqin	1	Epilobium_royleanum
Maqin	1	Epilobium_palustre
Maqin	1	Biebersteinia_heterostemon
Maqin	1	Malva_verticillata
Maqin	1	Stellera_chamaejasme
Maqin	1	Eruca_vesicaria_subsp._sativa
Maqin	1	Lepidium_apetalum
Maqin	1	Lepidium_capitatum
Maqin	1	Thlaspi_arvense
Maqin	1	Dilophia_ebracteata
Maqin	1	Dilophia_salsa
Maqin	1	Draba_oreades
Maqin	1	Draba_altaica
Maqin	1	Draba_ladyginii
Maqin	1	Draba_lanceolata
Maqin	1	Draba_subamplexicaulis
Maqin	1	Draba_eriopoda
Maqin	1	Draba_nemorosa
Maqin	1	Draba_lichiangensis
Maqin	1	Cardamine_tangutorum
Maqin	1	Cardamine_macrophylla
Maqin	1	Pegaeophyton_scapiflorum
Maqin	1	Crucihimalaya_mollissima
Maqin	1	Solms-laubachia_flabellata
Maqin	1	Solms-laubachia_baiogoinensis
Maqin	1	Phaeonychium_villosum
Maqin	1	Erysimum_funiculosum
Maqin	1	Erysimum_roseum
Maqin	1	Eutrema_fontanum
Maqin	1	Eutrema_verticillatum
Maqin	1	Sisymbrium_heteromallum
Maqin	1	Aphragmus_oxycarpus
Maqin	1	Braya_rosea
Maqin	1	Descurainia_sophia
Maqin	1	Smelowskia_tibetica
Maqin	1	Thesium_longifolium
Maqin	1	Myricaria_squamosa
Maqin	1	Plumbagella_micrantha
Maqin	1	Polygonum_aviculare
Maqin	1	Bistorta_macrophylla
Maqin	1	Bistorta_macrophylla_var._stenophylla
Maqin	1	Bistorta_vivipara_subsp._vivipara
Maqin	1	Koenigia_hookeri
Maqin	1	Koenigia_pilosa
Maqin	1	Koenigia_fertilis
Maqin	1	Knorringia_sibirica_subsp._sibirica
Maqin	1	Persicaria_glacialis
Maqin	1	Fagopyrum_tataricum
Maqin	1	Rumex_acetosa
Maqin	1	Rumex_aquaticus
Maqin	1	Rumex_patientia
Maqin	1	Rumex_nepalensis
Maqin	1	Rheum_tanguticum
Maqin	1	Rheum_pumilum
Maqin	1	Rheum_przewalskyi
Maqin	1	Pseudostellaria_rupestris
Maqin	1	Pseudostellaria_heterantha
Maqin	1	Stellaria_media
Maqin	1	Stellaria_uda
Maqin	1	Stellaria_parviumbellata
Maqin	1	Stellaria_arenarioides
Maqin	1	Thylacospermum_caespitosum
Maqin	1	Arenaria_bryophylla
Maqin	1	Arenaria_kansuensis
Maqin	1	Arenaria_przewalskii
Maqin	1	Arenaria_stracheyi
Maqin	1	Arenaria_saginoides
Maqin	1	Arenaria_melanandra
Maqin	1	Silene_gracilicaulis
Maqin	1	Silene_gonosperma
Maqin	1	Silene_yetii
Maqin	1	Silene_nepalensis
Maqin	1	Dianthus_superbus
Maqin	1	Axyris_prostrata
Maqin	1	Krascheninnikovia_ceratoides
Maqin	1	Chenopodium_iljinii
Maqin	1	Suaeda_salsa
Maqin	1	Salsola_collina
Maqin	1	Primula_orbicularis
Maqin	1	Primula_tangutica
Maqin	1	Primula_optata
Maqin	1	Primula_woodwardii
Maqin	1	Primula_purdomii
Maqin	1	Primula_flava
Maqin	1	Primula_stenocalyx
Maqin	1	Primula_gemmifera
Maqin	1	Primula_pumilio
Maqin	1	Primula_fasciculata
Maqin	1	Primula_nutans
Maqin	1	Androsace_erecta
Maqin	1	Androsace_gmelinii
Maqin	1	Androsace_mariae
Maqin	1	Androsace_zambalensis
Maqin	1	Androsace_yargongensis
Maqin	1	Androsace_tapete
Maqin	1	Androsace_tanggulashanensis
Maqin	1	Pomatosace_filicula
Maqin	1	Lysimachia_maritima
Maqin	1	Rhododendron_capitatum
Maqin	1	Rhododendron_nivale
Maqin	1	Rubia_cordifolia
Maqin	1	Galium_spurium
Maqin	1	Galium_boreale
Maqin	1	Galium_verum
Maqin	1	Galium_exile
Maqin	1	Gentiana_algida_var._purdomii
Maqin	1	Gentiana_nubigena
Maqin	1	Gentiana_trichotoma
Maqin	1	Gentiana_trichotoma_var._chingii
Maqin	1	Gentiana_straminea
Maqin	1	Gentiana_dahurica
Maqin	1	Gentiana_officinalis
Maqin	1	Gentiana_siphonantha
Maqin	1	Gentiana_stipitata
Maqin	1	Gentiana_szechenyii
Maqin	1	Gentiana_veitchiorum
Maqin	1	Gentiana_ornata
Maqin	1	Gentiana_caeruleogrisea
Maqin	1	Gentiana_producta
Maqin	1	Gentiana_pudica
Maqin	1	Gentiana_prostrata_var._ludlowii
Maqin	1	Gentiana_heleonastes
Maqin	1	Gentiana_aristata
Maqin	1	Gentiana_syringea
Maqin	1	Gentiana_tricolor
Maqin	1	Gentiana_squarrosa
Maqin	1	Gentiana_leucomelaena
Maqin	1	Gentiana_clarkei
Maqin	1	Gentiana_abaensis
Maqin	1	Gentiana_burkillii
Maqin	1	Gentiana_pseudoaquatica
Maqin	1	Halenia_elliptica
Maqin	1	Gentianopsis_barbata
Maqin	1	Gentianopsis_paludosa
Maqin	1	Comastoma_pulmonarium
Maqin	1	Comastoma_polycladum
Maqin	1	Comastoma_falcatum
Maqin	1	Comastoma_cyananthiflorum
Maqin	1	Gentianella_azurea
Maqin	1	Gentianella_pygmaea
Maqin	1	Gentianella_arenaria
Maqin	1	Lomatogonium_brachyantherum
Maqin	1	Lomatogonium_rotatum
Maqin	1	Lomatogonium_gamosepalum
Maqin	1	Lomatogonium_carinthiacum
Maqin	1	Swertia_bifolia
Maqin	1	Swertia_wolfgangiana
Maqin	1	Swertia_tetraptera
Maqin	1	Swertia_franchetiana
Maqin	1	Asperugo_procumbens
Maqin	1	Trigonotis_tibetica
Maqin	1	Trigonotis_peduncularis
Maqin	1	Microula_tibetica
Maqin	1	Microula_floribunda
Maqin	1	Microula_tangutica
Maqin	1	Microula_rockii
Maqin	1	Microula_trichocarpa
Maqin	1	Microula_pseudotrichocarpa
Maqin	1	Microula_blepharolepis
Maqin	1	Microula_sikkimensis
Maqin	1	Actinocarya_tibetica
Maqin	1	Actinocarya_acaulis
Maqin	1	Cynoglossum_wallichii
Maqin	1	Cynoglossum_glochidiatum
Maqin	1	Lappula_intermedia
Maqin	1	Eritrichium_medicarpum
Maqin	1	Hyoscyamus_niger
Maqin	1	Anisodus_tanguticus
Maqin	1	Przewalskia_tangutica
Maqin	1	Mandragora_caulescens
Maqin	1	Plantago_depressa
Maqin	1	Hippuris_vulgaris
Maqin	1	Lagotis_brachystachya
Maqin	1	Lagotis_ramalana
Maqin	1	Scrofella_chinensis
Maqin	1	Veronica_biloba
Maqin	1	Veronica_vandellioides
Maqin	1	Veronica_rockii
Maqin	1	Veronica_eriogyne
Maqin	1	Veronica_ciliata
Maqin	1	Scrophularia_souliei
Maqin	1	Incarvillea_beresowskii
Maqin	1	Incarvillea_compacta
Maqin	1	Incarvillea_mairei
Maqin	1	Ajuga_lupulina
Maqin	1	Scutellaria_scordiifolia
Maqin	1	Lagopsis_supina
Maqin	1	Nepeta_coerulescens
Maqin	1	Nepeta_prattii
Maqin	1	Dracocephalum_tanguticum
Maqin	1	Dracocephalum_heterophyllum
Maqin	1	Dracocephalum_moldavica
Maqin	1	Phlomoides_rotate
Maqin	1	Lamium_amplexicaule
Maqin	1	Stachys_affinis
Maqin	1	Salvia_przewalskii
Maqin	1	Salvia_roborowskii
Maqin	1	Elsholtzia_densa
Maqin	1	Elsholtzia_feddei
Maqin	1	Mannagettaea_hummelii
Maqin	1	Euphrasia_pectinata
Maqin	1	Pedicularis_tristis
Maqin	1	Pedicularis_ingens
Maqin	1	Pedicularis_pseudoingens
Maqin	1	Pedicularis_lasiophrys
Maqin	1	Pedicularis_oederi
Maqin	1	Pedicularis_rhinanthoides_subsp._labellata
Maqin	1	Pedicularis_przewalskii
Maqin	1	Pedicularis_przewalskii_subsp._australis
Maqin	1	Pedicularis_cranolopha
Maqin	1	Pedicularis_longiflora
Maqin	1	Pedicularis_longiflora_subsp._tubiformis
Maqin	1	Pedicularis_chinensis
Maqin	1	Pedicularis_lyrata
Maqin	1	Pedicularis_pheulpinii
Maqin	1	Pedicularis_sphaerantha
Maqin	1	Pedicularis_ternata
Maqin	1	Pedicularis_plicata
Maqin	1	Pedicularis_verticillata
Maqin	1	Pedicularis_verticillate_subsp._tangutica
Maqin	1	Pedicularis_szetschuanica
Maqin	1	Pedicularis_roylei
Maqin	1	Pedicularis_kansuensis
Maqin	1	Pedicularis_semitorta
Maqin	1	Pedicularis_cheilanthifolia
Maqin	1	Pedicularis_anas_var._xanthantha
Maqin	1	Pedicularis_chenocephala
Maqin	1	Pedicularis_cristatella
Maqin	1	Pedicularis_scolopax
Maqin	1	Pedicularis_alaschanica
Maqin	1	Pedicularis_pseudocurvituba
Maqin	1	Codonopsis_foetens_subsp._nervosa
Maqin	1	Campanula_aristata
Maqin	1	Adenophora_stenanthina_subsp._sylvatica
Maqin	1	Adenophora_liliifolioides
Maqin	1	Heteropappus_altaicus
Maqin	1	Aster_semiprostratus
Maqin	1	Aster_poliothamnus
Maqin	1	Aster_souliei
Maqin	1	Aster_asteroides
Maqin	1	Aster_flaccidus
Maqin	1	Aster_yunnanensis_var.labrangensis
Maqin	1	Aster_diplostephioides
Maqin	1	Erigeron_acris
Maqin	1	Leontopodium_dedekensii
Maqin	1	Leontopodium_souliei
Maqin	1	Leontopodium_nanum
Maqin	1	Leontopodium_junpeianum
Maqin	1	Leontopodium_pusillum
Maqin	1	Anaphalis_hancockii
Maqin	1	Anaphalis_flavescens
Maqin	1	Anaphalis_gracilis_var._aspera
Maqin	1	Anaphalis_aureopunctata
Maqin	1	Anaphalis_souliei
Maqin	1	Anaphalis_bicolor
Maqin	1	Anaphalis_lactea
Maqin	1	Tanacetum_tatsienense
Maqin	1	Cancrinia_maximowiczii
Maqin	1	Ajania_tenuifolia
Maqin	1	Ajania_khartensis
Maqin	1	Artemisia_macrocephala
Maqin	1	Artemisia_sieversiana
Maqin	1	Artemisia_gmelinii
Maqin	1	Artemisia_vestita
Maqin	1	Artemisia_hedinii
Maqin	1	Artemisia_roxburghiana
Maqin	1	Artemisia_mongolica
Maqin	1	Artemisia_moorcroftiana
Maqin	1	Artemisia_sinensis
Maqin	1	Artemisia_myriantha
Maqin	1	Artemisia_scoparia
Maqin	1	Artemisia_stricta
Maqin	1	Artemisia_desertorum
Maqin	1	Artemisia_nanschanica
Maqin	1	Artemisia_dubia
Maqin	1	Doronicum_stenoglossum
Maqin	1	Parasenecio_deltophyllus
Maqin	1	Senecio_thianschanicus
Maqin	1	Senecio_diversipinnus
Maqin	1	Tephroseris_rufa
Maqin	1	Ligularia_sagitta
Maqin	1	Ligularia_tangutorum
Maqin	1	Ligularia_virgaurea
Maqin	1	Cremanthodium_decaisnei
Maqin	1	Cremanthodium_stenoglossum
Maqin	1	Cremanthodium_lineare
Maqin	1	Cremanthodium_brunneopilosum
Maqin	1	Cremanthodium_discoideum
Maqin	1	Cremanthodium_ellisii
Maqin	1	Cremanthodium_nanum
Maqin	1	Cremanthodium_humile
Maqin	1	Saussurea_tangutica
Maqin	1	Saussurea_erubescens
Maqin	1	Saussurea_globosa
Maqin	1	Saussurea_nigrescens
Maqin	1	Saussurea_acutisquama
Maqin	1	Saussurea_stella
Maqin	1	Saussurea_thomsonii
Maqin	1	Saussurea_paxiana
Maqin	1	Saussurea_wellbyi
Maqin	1	Saussurea_aster
Maqin	1	Saussurea_gnaphalodes
Maqin	1	Saussurea_inversa
Maqin	1	Saussurea_medusa
Maqin	1	Saussurea_malitiosa
Maqin	1	Saussurea_subulata
Maqin	1	Saussurea_brunneopilosa
Maqin	1	Saussurea_tibetica
Maqin	1	Saussurea_pumila
Maqin	1	Saussurea_apus
Maqin	1	Saussurea_hieracioides
Maqin	1	Saussurea_katochaete
Maqin	1	Saussurea_arenaria
Maqin	1	Saussurea_leontodontoides
Maqin	1	Saussurea_subulisquama
Maqin	1	Saussurea_sylvatica
Maqin	1	Saussurea_bella
Maqin	1	Saussurea_epilobioides
Maqin	1	Saussurea_parviflora
Maqin	1	Saussurea_dzeurensis
Maqin	1	Cirsium_souliei
Maqin	1	Carduus_crispus
Maqin	1	Picris_japonica
Maqin	1	Sonchus_oleraceus
Maqin	1	Askellia_flexuosa
Maqin	1	Youngia_simulatrix
Maqin	1	Soroseris_erysimoides
Maqin	1	Soroseris_glomerata
Maqin	1	Syncalathium_disciforme
Maqin	1	Cicerbita_roborowskii
Maqin	1	Ixeris_chinensis_subsp._versicolor
Maqin	1	Taraxacum_stenoceras
Maqin	1	Taraxacum_candidatum
Maqin	1	Adoxa_moschatellina
Maqin	1	Lonicera_rupicola
Maqin	1	Lonicera_rupicola_var._syringantha
Maqin	1	Lonicera_rupicola_var._minuta
Maqin	1	Lonicera_hispida
Maqin	1	Valeriana_tangutica
Maqin	1	Nardostachys_jatamansi
Maqin	1	Acanthocalyx_alba
Maqin	1	Morina_chinensis
Maqin	1	Morina_kokonorica
Maqin	1	Pterocephalus_hookeri
Maqin	1	Sphallerocarpus_gracilis
Maqin	1	Pleurospermum_pulszkyi
Maqin	1	Pleurospermum_tsekuense
Maqin	1	Pleurospermum_wilsonii
Maqin	1	Pleurospermum_szechenyii
Maqin	1	Pleurospermum_wrightianum
Maqin	1	Pleurospermum_lindleyanum
Maqin	1	Chamaesium_paradoxum
Maqin	1	Tongoloa_taeniophylla
Maqin	1	Bupleurum_triradiatum
Maqin	1	Bupleurum_malconense
Maqin	1	Bupleurum_condensatum
Maqin	1	Carum_buriaticum
Maqin	1	Acronema_chinense
Maqin	1	Notopterygium_franchetii
Maqin	1	Notopterygium_incisum
Maqin	1	Seseli_mucronatum
Maqin	1	Heracleum_millefolium
Xinghai	1	Ephedra_intermedia
Xinghai	1	Picea_crassifolia
Xinghai	1	Juniperus_przewalskii
Xinghai	1	Triglochin_maritima
Xinghai	1	Fritillaria_unibracteata
Xinghai	1	Gagea_serotina
Xinghai	1	Gagea_pauciflora
Xinghai	1	Dactylorhiza_viridis
Xinghai	1	Herminium_monorchis
Xinghai	1	Herminium_alaschanicum
Xinghai	1	Iris_potaninii
Xinghai	1	Iris_potaninii_var._ionantha
Xinghai	1	Iris_qinghainica
Xinghai	1	Iris_tigridia
Xinghai	1	Iris_goniocarpa
Xinghai	1	Iris_lactea
Xinghai	1	Iris_songarica
Xinghai	1	Iris_loczyi
Xinghai	1	Iris_ensata
Xinghai	1	Allium_cyaneum
Xinghai	1	Allium_tanguticum
Xinghai	1	Allium_przewalskianum
Xinghai	1	Allium_polyrhizum
Xinghai	1	Allium_atrosanguineum
Xinghai	1	Allium_chrysocephalum
Xinghai	1	Allium_carolinianum
Xinghai	1	Allium_oreoprasum
Xinghai	1	Allium_cyathophorum
Xinghai	1	Polygonatum_cirrhifolium
Xinghai	1	Juncus_bufonius
Xinghai	1	Juncus_thomsonii
Xinghai	1	Juncus_triglumis
Xinghai	1	Juncus_himalensis
Xinghai	1	Juncus_castaneus
Xinghai	1	Trichophorum_distigmaticum
Xinghai	1	Blysmus_sinocompressus
Xinghai	1	Blysmus_rufus
Xinghai	1	Eleocharis_palustris
Xinghai	1	Carex_hughii
Xinghai	1	Carex_vidua
Xinghai	1	Carex_parvula
Xinghai	1	Carex_pseuduncinoides
Xinghai	1	Carex_kokanica
Xinghai	1	Carex_macroprophylla
Xinghai	1	Carex_coninux
Xinghai	1	Carex_tibetikobresia
Xinghai	1	Carex_deasyi
Xinghai	1	Carex_capillifolia
Xinghai	1	Carex_bistaminata
Xinghai	1	Carex_sargentiana
Xinghai	1	Carex_atrofusca_subsp._minor
Xinghai	1	Carex_scabrirostris
Xinghai	1	Carex_alajica
Xinghai	1	Carex_przewalskii
Xinghai	1	Carex_kansuensis
Xinghai	1	Carex_atrata_subsp._pullata
Xinghai	1	Carex_moorcroftii
Xinghai	1	Carex_ivanoviae
Xinghai	1	Carex_aridula
Xinghai	1	Carex_asperifructus
Xinghai	1	Carex_crebra
Xinghai	1	Carex_pseudofoetida
Xinghai	1	Carex_coriophora
Xinghai	1	Stephanachne_pappophorea
Xinghai	1	Sinochasea_trigyna
Xinghai	1	Piptatherum_munroi
Xinghai	1	Piptatherum_tibeticum
Xinghai	1	Stipa_pappiformis
Xinghai	1	Stipa_bungeana
Xinghai	1	Stipa_capillacea
Xinghai	1	Stipa_sareptana
Xinghai	1	Stipa_grandis
Xinghai	1	Stipa_tianschanica
Xinghai	1	Stipa_regeliana
Xinghai	1	Stipa_subsessiliflora
Xinghai	1	Stipa_aliena
Xinghai	1	Stipa_penicillata
Xinghai	1	Stipa_breviflora
Xinghai	1	Stipa_purpurea
Xinghai	1	Stipa_splendens
Xinghai	1	Stipa_sibirica
Xinghai	1	Stipa_inebrians
Xinghai	1	Stipa_concinna
Xinghai	1	Ptilagrostis_luquensis
Xinghai	1	Ptilagrostis_dichotoma
Xinghai	1	Ptilagrostis_junatovii
Xinghai	1	Melica_przewalskyi
Xinghai	1	Melica_virgata
Xinghai	1	Melica_tangutorum
Xinghai	1	Melica_tibetica
Xinghai	1	Festuca_sinensis
Xinghai	1	Festuca_brachyphylla
Xinghai	1	Festuca_nitidula
Xinghai	1	Festuca_ovina
Xinghai	1	Festuca_coelestis
Xinghai	1	Festuca_valesiaca
Xinghai	1	Festuca_litvinovii
Xinghai	1	Festuca_rubra
Xinghai	1	Festuca_kansuensis
Xinghai	1	Festuca_forrestii
Xinghai	1	Puccinellia_tenuiflora
Xinghai	1	Puccinellia_degeensis
Xinghai	1	Puccinellia_diffusa
Xinghai	1	Puccinellia_ladyginii
Xinghai	1	Poa_tibetica
Xinghai	1	Poa_pratensis
Xinghai	1	Poa_alpigena
Xinghai	1	Poa_calliopsis
Xinghai	1	Poa_qinghaiensis
Xinghai	1	Poa_asperifolia
Xinghai	1	Poa_lipskyi
Xinghai	1	Poa_annua
Xinghai	1	Poa_szechuensis
Xinghai	1	Poa_sikkimensis
Xinghai	1	Poa_alberti
Xinghai	1	Poa_nemoralis
Xinghai	1	Poa_faberi
Xinghai	1	Poa_hylobates
Xinghai	1	Poa_versicolor
Xinghai	1	Poa_glauca
Xinghai	1	Poa_perennis
Xinghai	1	Poa_araratica
Xinghai	1	Poa_attenuata
Xinghai	1	Helictotrichon_altius
Xinghai	1	Helictotrichon_hookeri
Xinghai	1	Helictotrichon_tibeticum
Xinghai	1	Trisetum_clarkei
Xinghai	1	Trisetum_spicatum
Xinghai	1	Koeleria_macrantha
Xinghai	1	Koeleria_litvinowii
Xinghai	1	Deschampsia_koelerioides
Xinghai	1	Deschampsia_cespitosa
Xinghai	1	Anthoxanthum_glabrum
Xinghai	1	Anthoxanthum_nitens
Xinghai	1	Agrostis_hugoniana
Xinghai	1	Agrostis_sinorupestris
Xinghai	1	Calamagrostis_tripilifera
Xinghai	1	Calamagrostis_tibetica
Xinghai	1	Calamagrostis_pseudophragmites
Xinghai	1	Polypogon_monspeliensis
Xinghai	1	Beckmannia_syzigachne
Xinghai	1	Brachypodium_sylvaticum
Xinghai	1	Littledalea_przevalskyi
Xinghai	1	Bromus_plurinodis
Xinghai	1	Bromus_sinensis
Xinghai	1	Bromus_mairei
Xinghai	1	Bromus_tectorum
Xinghai	1	Bromus_japonicus
Xinghai	1	Leymus_crassiusculus
Xinghai	1	Leymus_flexus
Xinghai	1	Leymus_chinensis
Xinghai	1	Leymus_secalinus
Xinghai	1	Hordeum_roshevitzii
Xinghai	1	Elymus_sibiricus
Xinghai	1	Elymus_nutans
Xinghai	1	Elymus_atratus
Xinghai	1	Elymus_dahuricus
Xinghai	1	Elymus_tangutorum
Xinghai	1	Elymus_strictus
Xinghai	1	Elymus_aristiglumis
Xinghai	1	Elymus_schrenkianus
Xinghai	1	Elymus_brevipes
Xinghai	1	Elymus_durus
Xinghai	1	Elymus_burchan-buddae
Xinghai	1	Kengyilia_melanthera
Xinghai	1	Kengyilia_laxiflora
Xinghai	1	Kengyilia_thoroldiana
Xinghai	1	Kengyilia_hirsuta
Xinghai	1	Agropyron_cristatum
Xinghai	1	Phragmites_australis
Xinghai	1	Aristida_triseta
Xinghai	1	Cleistogenes_songorica
Xinghai	1	Cleistogenes_squarrosa
Xinghai	1	Orinus_anomala
Xinghai	1	Orinus_kokonorica
Xinghai	1	Setaria_viridis
Xinghai	1	Pennisetum_flaccidum
Xinghai	1	Meconopsis_integrifolia
Xinghai	1	Meconopsis_racemosa
Xinghai	1	Meconopsis_horridula
Xinghai	1	Dicranostigma_leptopodum
Xinghai	1	Hypecoum_leptocarpum
Xinghai	1	Corydalis_livida
Xinghai	1	Corydalis_stricta
Xinghai	1	Corydalis_adunca
Xinghai	1	Corydalis_impatiens
Xinghai	1	Corydalis_dasyptera
Xinghai	1	Corydalis_scaberula
Xinghai	1	Corydalis_trachycarpa
Xinghai	1	Berberis_vernae
Xinghai	1	Berberis_jamesiana
Xinghai	1	Berberis_dubia
Xinghai	1	Caltha_scaposa
Xinghai	1	Trollius_pumilus_var._tanguticus
Xinghai	1	Trollius_farreri
Xinghai	1	Aconitum_gymnandrum
Xinghai	1	Aconitum_pendulum
Xinghai	1	Aconitum_tanguticum
Xinghai	1	Delphinium_pylzowii
Xinghai	1	Delphinium_albocoeruleum
Xinghai	1	Delphinium_caeruleum
Xinghai	1	Paraquilegia_microphylla
Xinghai	1	Thalictrum_uncatum
Xinghai	1	Thalictrum_przewalskii
Xinghai	1	Thalictrum_rutifolium
Xinghai	1	Thalictrum_alpinum
Xinghai	1	Thalictrum_alpinum_var._elatum
Xinghai	1	Thalictrum_foetidum
Xinghai	1	Thalictrum_minus
Xinghai	1	Anemone_obtusiloba
Xinghai	1	Anemone_geum
Xinghai	1	Anemone_rivularis
Xinghai	1	Anemone_rivularis_var._flore-minore
Xinghai	1	Clematis_tangutica
Xinghai	1	Adonis_coerulea
Xinghai	1	Ranunculus_brotherusii
Xinghai	1	Ranunculus_furcatifidus
Xinghai	1	Ranunculus_tanguticus
Xinghai	1	Ranunculus_nephelogenes_var._longicaulis
Xinghai	1	Ranunculus_pulchellus
Xinghai	1	Ranunculus_membranaceus
Xinghai	1	Ranunculus_polyrhizus
Xinghai	1	Ranunculus_kamchaticus
Xinghai	1	Halerpestes_tricuspis
Xinghai	1	Ribes_alpestre
Xinghai	1	Ribes_himalense
Xinghai	1	Ribes_orientale
Xinghai	1	Ribes_pseudofasciculatum
Xinghai	1	Saxifraga_cernua
Xinghai	1	Saxifraga_melanocentra
Xinghai	1	Saxifraga_pseudohirculus
Xinghai	1	Saxifraga_tangutica
Xinghai	1	Saxifraga_przewalskii
Xinghai	1	Saxifraga_sinomontana
Xinghai	1	Chrysosplenium_uniflorum
Xinghai	1	Sedum_ulricae
Xinghai	1	Sedum_fischeri
Xinghai	1	Sedum_tsinghaicum
Xinghai	1	Sedum_roborowskii
Xinghai	1	Sedum_celatum
Xinghai	1	Sedum_przewalskii
Xinghai	1	Rhodiola_kirilowii
Xinghai	1	Rhodiola_atuntsuensis
Xinghai	1	Rhodiola_himalensis_subsp._taohoensis
Xinghai	1	Rhodiola_tangutica
Xinghai	1	Thermopsis_lanceolata
Xinghai	1	Thermopsis_przewalskii
Xinghai	1	Thermopsis_alpina
Xinghai	1	Thermopsis_inflata
Xinghai	1	Medicago_archiducis-nicolai
Xinghai	1	Medicago_lupulina
Xinghai	1	Caragana_jubata
Xinghai	1	Caragana_tibetica
Xinghai	1	Caragana_opulens
Xinghai	1	Caragana_brevifolia
Xinghai	1	Caragana_chinghaiensis
Xinghai	1	Caragana_densa
Xinghai	1	Phyllolobium_tribulifolium
Xinghai	1	Astragalus_monadelphus
Xinghai	1	Astragalus_luteolus
Xinghai	1	Astragalus_przewalskii
Xinghai	1	Astragalus_floridulus
Xinghai	1	Astragalus_chrysopterus
Xinghai	1	Astragalus_licentianus
Xinghai	1	Astragalus_skythropos
Xinghai	1	Astragalus_yunnanensis
Xinghai	1	Astragalus_peterae
Xinghai	1	Astragalus_dabanshanicus
Xinghai	1	Astragalus_mahoschanicus
Xinghai	1	Astragalus_porphyrocalyx
Xinghai	1	Astragalus_dependens
Xinghai	1	Astragalus_melilotoides
Xinghai	1	Astragalus_sungpanensis
Xinghai	1	Astragalus_confertus
Xinghai	1	Astragalus_polycladus
Xinghai	1	Astragalus_mattam
Xinghai	1	Astragalus_saxorum
Xinghai	1	Astragalus_strictus
Xinghai	1	Astragalus_malcolmii
Xinghai	1	Astragalus_laxmannii
Xinghai	1	Astragalus_scaberrimus
Xinghai	1	Astragalus_nivalis
Xinghai	1	Astragalus_kukunoricus
Xinghai	1	Oxytropis_aciphylla
Xinghai	1	Oxytropis_tragacanthoides
Xinghai	1	Oxytropis_glabra
Xinghai	1	Oxytropis_kansuensis
Xinghai	1	Oxytropis_ochrocephala
Xinghai	1	Oxytropis_giraldii
Xinghai	1	Oxytropis_qinghaiensis
Xinghai	1	Oxytropis_maqinensis
Xinghai	1	Oxytropis_maduoensis
Xinghai	1	Oxytropis_deflexa
Xinghai	1	Oxytropis_savellanica
Xinghai	1	Oxytropis_pauciflora
Xinghai	1	Oxytropis_yunnanensis
Xinghai	1	Oxytropis_densa
Xinghai	1	Oxytropis_pseudocoerulea
Xinghai	1	Oxytropis_merkensis
Xinghai	1	Oxytropis_pusilla
Xinghai	1	Oxytropis_latibracteata
Xinghai	1	Oxytropis_ochrantha
Xinghai	1	Oxytropis_falcata
Xinghai	1	Tibetia_himalaica
Xinghai	1	Corethrodendron_scoparium
Xinghai	1	Corethrodendron_multijugum
Xinghai	1	Hedysarum_algidum
Xinghai	1	Vicia_megalotropis
Xinghai	1	Vicia_tibetica
Xinghai	1	Vicia_japonica
Xinghai	1	Vicia_unijuga
Xinghai	1	Polygala_sibirica
Xinghai	1	Spiraea_alpina
Xinghai	1	Sibiraea_laevigata
Xinghai	1	Cotoneaster_multiflorus
Xinghai	1	Cotoneaster_submultiflorus
Xinghai	1	Cotoneaster_zabelii
Xinghai	1	Cotoneaster_adpressus
Xinghai	1	Sorbus_tianschanica
Xinghai	1	Rubus_irritans
Xinghai	1	Geum_elatum
Xinghai	1	Geum_longifolium
Xinghai	1	Dasiphora_fruticosa
Xinghai	1	Dasiphora_fruticosa_var._albicans
Xinghai	1	Dasiphora_davurica_var._mandshurica
Xinghai	1	Dasiphora_parvifolia
Xinghai	1	Potentilla_bifurca
Xinghai	1	Potentilla_anserina
Xinghai	1	Potentilla_multifida_var._nubigena
Xinghai	1	Potentilla_multifida_var._ornithopoda
Xinghai	1	Potentilla_multicaulis
Xinghai	1	Potentilla_multiceps
Xinghai	1	Potentilla_plumosa
Xinghai	1	Potentilla_sericea
Xinghai	1	Potentilla_saundersiana
Xinghai	1	Potentilla_argyrophylla
Xinghai	1	Potentilla_virgata
Xinghai	1	Potentilla_angustiloba
Xinghai	1	Potentilla_flagellaris
Xinghai	1	Comarum_salesovianum
Xinghai	1	Sibbaldia_adpressa
Xinghai	1	Sibbaldia_tetrandra
Xinghai	1	Chamaerhodos_erecta
Xinghai	1	Chamaerhodos_sabulosa
Xinghai	1	Fragaria_orientalis
Xinghai	1	Rosa_omeiensis
Xinghai	1	Rosa_giraldii
Xinghai	1	Hippophae_rhamnoides_subsp._sinensis
Xinghai	1	Hippophae_neurocarpa
Xinghai	1	Hippophae_tibetana
Xinghai	1	Urtica_dioica
Xinghai	1	Urtica_hyperborea
Xinghai	1	Betula_utilis
Xinghai	1	Parnassia_oreophila
Xinghai	1	Parnassia_pusilla
Xinghai	1	Parnassia_trinervis
Xinghai	1	Parnassia_viridiflora
Xinghai	1	Viola_biflora
Xinghai	1	Viola_bulbosa
Xinghai	1	Viola_kunawarensis
Xinghai	1	Salix_sphaeronymphe
Xinghai	1	Salix_spathulifolia
Xinghai	1	Salix_gilashanica
Xinghai	1	Salix_atopantha
Xinghai	1	Salix_oritrepha
Xinghai	1	Salix_oritrepha_var._amnematchinensis
Xinghai	1	Salix_sclerophylla
Xinghai	1	Salix_wilhelmsiana
Xinghai	1	Salix_sinica
Xinghai	1	Salix_taoensis
Xinghai	1	Salix_myrtillacea
Xinghai	1	Euphorbia_helioscopia
Xinghai	1	Euphorbia_altotibetica
Xinghai	1	Euphorbia_kansuensis
Xinghai	1	Euphorbia_stracheyi
Xinghai	1	Geranium_sibiricum
Xinghai	1	Geranium_pratense
Xinghai	1	Erodium_stephanianum
Xinghai	1	Circaea_alpina
Xinghai	1	Epilobium_angustifolium
Xinghai	1	Epilobium_palustre
Xinghai	1	Biebersteinia_heterostemon
Xinghai	1	Nitraria_sibirica
Xinghai	1	Nitraria_tangutorum
Xinghai	1	Peganum_multisectum
Xinghai	1	Malva_verticillata
Xinghai	1	Stellera_chamaejasme
Xinghai	1	Lepidium_apetalum
Xinghai	1	Lepidium_capitatum
Xinghai	1	Thlaspi_arvense
Xinghai	1	Capsella_bursa-pastoris
Xinghai	1	Dilophia_ebracteata
Xinghai	1	Dilophia_salsa
Xinghai	1	Draba_oreades
Xinghai	1	Draba_altaica
Xinghai	1	Draba_ladyginii
Xinghai	1	Draba_lanceolata
Xinghai	1	Draba_mongolica
Xinghai	1	Draba_eriopoda
Xinghai	1	Draba_stenocarpa
Xinghai	1	Draba_nemorosa
Xinghai	1	Draba_lichiangensis
Xinghai	1	Draba_ellipsoidea
Xinghai	1	Cardamine_tangutorum
Xinghai	1	Cardamine_macrophylla
Xinghai	1	Dontostemon_pinnatifidus
Xinghai	1	Dontostemon_glandulosus
Xinghai	1	Malcolmia_africana
Xinghai	1	Malcolmia_hispida
Xinghai	1	Goldbachia_laevigata
Xinghai	1	Erysimum_roseum
Xinghai	1	Eutrema_heterophyllum
Xinghai	1	Eutrema_fontanum
Xinghai	1	Sisymbrium_heteromallum
Xinghai	1	Neotorularia_korolkowii
Xinghai	1	Braya_humilis
Xinghai	1	Braya_rosea
Xinghai	1	Descurainia_sophia
Xinghai	1	Smelowskia_tibetica
Xinghai	1	Myricaria_squamosa
Xinghai	1	Myricaria_bracteata
Xinghai	1	Plumbagella_micrantha
Xinghai	1	Limonium_aureum
Xinghai	1	Limonium_potaninii
Xinghai	1	Koenigia_islandica
Xinghai	1	Koenigia_hookeri
Xinghai	1	Polygonum_aviculare
Xinghai	1	Knorringia_sibirica_subsp._sibirica
Xinghai	1	Knorringia_sibirica_subsp._thomsonii
Xinghai	1	Bistorta_macrophylla
Xinghai	1	Bistorta_macrophylla_var._stenophylla
Xinghai	1	Bistorta_vivipara_subsp._vivipara
Xinghai	1	Fagopyrum_tataricum
Xinghai	1	Rumex_aquaticus
Xinghai	1	Rumex_patientia
Xinghai	1	Rheum_tanguticum
Xinghai	1	Rheum_pumilum
Xinghai	1	Stellaria_graminea
Xinghai	1	Stellaria_decumbens
Xinghai	1	Cerastium_fontanum_subsp._vulgare
Xinghai	1	Lepyrodiclis_holosteoides
Xinghai	1	Arenaria_bryophylla
Xinghai	1	Arenaria_kansuensis
Xinghai	1	Arenaria_roborowskii
Xinghai	1	Arenaria_przewalskii
Xinghai	1	Arenaria_stracheyi
Xinghai	1	Arenaria_saginoides
Xinghai	1	Silene_gracilicaulis
Xinghai	1	Silene_aprica
Xinghai	1	Silene_gonosperma
Xinghai	1	Silene_yetii
Xinghai	1	Silene_nepalensis
Xinghai	1	Microgynoecium_tibeticum
Xinghai	1	Krascheninnikovia_ceratoides
Xinghai	1	Krascheninnikovia_arborescens
Xinghai	1	Atriplex_centralasiatica
Xinghai	1	Chenopodium_karoi
Xinghai	1	Chenopodium_iljinii
Xinghai	1	Dysphania_schraderiana
Xinghai	1	Suaeda_corniculata
Xinghai	1	Sympegma_regelii
Xinghai	1	Halogeton_arachnoideus
Xinghai	1	Salsola_abrotanoides
Xinghai	1	Salsola_collina
Xinghai	1	Salsola_zaidamica
Xinghai	1	Salsola_tragus
Xinghai	1	Primula_tangutica
Xinghai	1	Primula_woodwardii
Xinghai	1	Primula_purdomii
Xinghai	1	Primula_flava
Xinghai	1	Primula_pumilio
Xinghai	1	Primula_nutans
Xinghai	1	Androsace_erecta
Xinghai	1	Androsace_mariae
Xinghai	1	Androsace_zambalensis
Xinghai	1	Androsace_yargongensis
Xinghai	1	Androsace_tapete
Xinghai	1	Androsace_tanggulashanensis
Xinghai	1	Pomatosace_filicula
Xinghai	1	Lysimachia_maritima
Xinghai	1	Rhododendron_capitatum
Xinghai	1	Rubia_cordifolia
Xinghai	1	Galium_spurium
Xinghai	1	Galium_verum
Xinghai	1	Galium_exile
Xinghai	1	Gentiana_algida
Xinghai	1	Gentiana_nubigena
Xinghai	1	Gentiana_trichotoma
Xinghai	1	Gentiana_trichotoma_var._chingii
Xinghai	1	Gentiana_straminea
Xinghai	1	Gentiana_dahurica
Xinghai	1	Gentiana_siphonantha
Xinghai	1	Gentiana_szechenyii
Xinghai	1	Gentiana_veitchiorum
Xinghai	1	Gentiana_ornata
Xinghai	1	Gentiana_producta
Xinghai	1	Gentiana_pudica
Xinghai	1	Gentiana_crenulatotruncata
Xinghai	1	Gentiana_aristata
Xinghai	1	Gentiana_tricolor
Xinghai	1	Gentiana_grumii
Xinghai	1	Gentiana_pseudosquarrosa
Xinghai	1	Gentiana_squarrosa
Xinghai	1	Gentiana_leucomelaena
Xinghai	1	Gentiana_clarkei
Xinghai	1	Gentiana_burkillii
Xinghai	1	Gentiana_pseudoaquatica
Xinghai	1	Halenia_elliptica
Xinghai	1	Gentianopsis_barbata
Xinghai	1	Gentianopsis_paludosa
Xinghai	1	Comastoma_pulmonarium
Xinghai	1	Comastoma_pedunculatum
Xinghai	1	Gentianella_azurea
Xinghai	1	Gentianella_pygmaea
Xinghai	1	Gentianella_arenaria
Xinghai	1	Lomatogonium_macranthum
Xinghai	1	Lomatogonium_rotatum
Xinghai	1	Lomatogonium_rotatum_var._floribundum
Xinghai	1	Swertia_wolfgangiana
Xinghai	1	Swertia_tetraptera
Xinghai	1	Cynanchum_thesioides
Xinghai	1	Asperugo_procumbens
Xinghai	1	Trigonotis_tibetica
Xinghai	1	Trigonotis_peduncularis
Xinghai	1	Microula_tibetica
Xinghai	1	Microula_floribunda
Xinghai	1	Microula_diffusa
Xinghai	1	Microula_tangutica
Xinghai	1	Microula_trichocarpa
Xinghai	1	Microula_pseudotrichocarpa
Xinghai	1	Microula_blepharolepis
Xinghai	1	Microula_sikkimensis
Xinghai	1	Actinocarya_tibetica
Xinghai	1	Actinocarya_acaulis
Xinghai	1	Cynoglossum_glochidiatum
Xinghai	1	Lappula_intermedia
Xinghai	1	Lappula_consanguinea
Xinghai	1	Cuscuta_europaea
Xinghai	1	Convolvulus_ammannii
Xinghai	1	Convolvulus_arvensis
Xinghai	1	Hyoscyamus_niger
Xinghai	1	Anisodus_tanguticus
Xinghai	1	Przewalskia_tangutica
Xinghai	1	Plantago_major
Xinghai	1	Plantago_depressa
Xinghai	1	Lagotis_brachystachya
Xinghai	1	Lagotis_brevituba
Xinghai	1	Veronica_biloba
Xinghai	1	Veronica_eriogyne
Xinghai	1	Veronica_ciliata
Xinghai	1	Scrophularia_incisa
Xinghai	1	Incarvillea_compacta
Xinghai	1	Incarvillea_mairei
Xinghai	1	Ajuga_lupulina
Xinghai	1	Nepeta_coerulescens
Xinghai	1	Nepeta_prattii
Xinghai	1	Dracocephalum_tanguticum
Xinghai	1	Dracocephalum_heterophyllum
Xinghai	1	Stachys_affinis
Xinghai	1	Salvia_roborowskii
Xinghai	1	Elsholtzia_densa
Xinghai	1	Lancea_tibetica
Xinghai	1	Orobanche_cernua
Xinghai	1	Mannagettaea_hummelii
Xinghai	1	Euphrasia_pectinata
Xinghai	1	Pedicularis_ingens
Xinghai	1	Pedicularis_lasiophrys
Xinghai	1	Pedicularis_oederi
Xinghai	1	Pedicularis_rhinanthoides_subsp._labellata
Xinghai	1	Pedicularis_muscicola
Xinghai	1	Pedicularis_przewalskii
Xinghai	1	Pedicularis_cranolopha
Xinghai	1	Pedicularis_longiflora
Xinghai	1	Pedicularis_longiflora_subsp._tubiformis
Xinghai	1	Pedicularis_chinensis
Xinghai	1	Pedicularis_armata
Xinghai	1	Pedicularis_lyrata
Xinghai	1	Pedicularis_pheulpinii
Xinghai	1	Pedicularis_sphaerantha
Xinghai	1	Pedicularis_ternata
Xinghai	1	Pedicularis_pilostachya
Xinghai	1	Pedicularis_brevilabris
Xinghai	1	Pedicularis_verticillata
Xinghai	1	Pedicularis_verticillate_subsp._tangutica
Xinghai	1	Pedicularis_szetschuanica
Xinghai	1	Pedicularis_roylei
Xinghai	1	Pedicularis_kansuensis
Xinghai	1	Pedicularis_semitorta
Xinghai	1	Pedicularis_cheilanthifolia
Xinghai	1	Pedicularis_anas_var._xanthantha
Xinghai	1	Pedicularis_scolopax
Xinghai	1	Pedicularis_alaschanica
Xinghai	1	Pedicularis_pseudocurvituba
Xinghai	1	Pedicularis_curvituba
Xinghai	1	Campanula_aristata
Xinghai	1	Adenophora_himalayana
Xinghai	1	Adenophora_stenanthina_subsp._sylvatica
Xinghai	1	Adenophora_liliifolioides
Xinghai	1	Heteropappus_altaicus
Xinghai	1	Heteropappus_gouldii
Xinghai	1	Aster_poliothamnus
Xinghai	1	Aster_tongolensis
Xinghai	1	Aster_asteroides
Xinghai	1	Aster_flaccidus
Xinghai	1	Aster_yunnanensis_var.labrangensis
Xinghai	1	Aster_diplostephioides
Xinghai	1	Asterothamnus_centraliasiaticus
Xinghai	1	Erigeron_acris
Xinghai	1	Leontopodium_dedekensii
Xinghai	1	Leontopodium_souliei
Xinghai	1	Leontopodium_calocephalum
Xinghai	1	Leontopodium_nanum
Xinghai	1	Leontopodium_leontopodioides
Xinghai	1	Anaphalis_hancockii
Xinghai	1	Anaphalis_flavescens
Xinghai	1	Anaphalis_aureopunctata
Xinghai	1	Anaphalis_souliei
Xinghai	1	Anaphalis_bicolor
Xinghai	1	Anaphalis_lactea
Xinghai	1	Cancrinia_maximowiczii
Xinghai	1	Ajania_tenuifolia
Xinghai	1	Ajania_khartensis
Xinghai	1	Ajania_fruticulosa
Xinghai	1	Artemisia_macrocephala
Xinghai	1	Artemisia_sieversiana
Xinghai	1	Artemisia_frigida
Xinghai	1	Artemisia_argyrophylla
Xinghai	1	Artemisia_minor
Xinghai	1	Artemisia_anethoides
Xinghai	1	Artemisia_gmelinii
Xinghai	1	Artemisia_hedinii
Xinghai	1	Artemisia_roxburghiana
Xinghai	1	Artemisia_moorcroftiana
Xinghai	1	Artemisia_campbellii
Xinghai	1	Artemisia_mattfeldii
Xinghai	1	Artemisia_myriantha
Xinghai	1	Artemisia_dracunculus
Xinghai	1	Artemisia_gyangzeensis
Xinghai	1	Artemisia_demissa
Xinghai	1	Artemisia_scoparia
Xinghai	1	Artemisia_pewzowii
Xinghai	1	Artemisia_desertorum
Xinghai	1	Artemisia_duthreuil-de-rhinsi
Xinghai	1	Artemisia_nanschanica
Xinghai	1	Artemisia_dubia
Xinghai	1	Seriphidium_compactum
Xinghai	1	Parasenecio_deltophyllus
Xinghai	1	Senecio_krascheninnikovii
Xinghai	1	Senecio_dubitabilis
Xinghai	1	Senecio_thianschanicus
Xinghai	1	Senecio_diversipinnus
Xinghai	1	Tephroseris_rufa
Xinghai	1	Ligularia_sagitta
Xinghai	1	Ligularia_virgaurea
Xinghai	1	Cremanthodium_stenoglossum
Xinghai	1	Cremanthodium_lineare
Xinghai	1	Cremanthodium_brunneopilosum
Xinghai	1	Cremanthodium_discoideum
Xinghai	1	Cremanthodium_ellisii
Xinghai	1	Cremanthodium_humile
Xinghai	1	Saussurea_tangutica
Xinghai	1	Saussurea_phaeantha
Xinghai	1	Saussurea_erubescens
Xinghai	1	Saussurea_globosa
Xinghai	1	Saussurea_nigrescens
Xinghai	1	Saussurea_acutisquama
Xinghai	1	Saussurea_stella
Xinghai	1	Saussurea_thoroldii
Xinghai	1	Saussurea_paxiana
Xinghai	1	Saussurea_wellbyi
Xinghai	1	Saussurea_aster
Xinghai	1	Saussurea_gnaphalodes
Xinghai	1	Saussurea_medusa
Xinghai	1	Saussurea_malitiosa
Xinghai	1	Saussurea_brunneopilosa
Xinghai	1	Saussurea_minuta
Xinghai	1	Saussurea_tibetica
Xinghai	1	Saussurea_pumila
Xinghai	1	Saussurea_hieracioides
Xinghai	1	Saussurea_katochaete
Xinghai	1	Saussurea_arenaria
Xinghai	1	Saussurea_subulisquama
Xinghai	1	Saussurea_tatsienensis
Xinghai	1	Saussurea_daurica
Xinghai	1	Saussurea_sylvatica
Xinghai	1	Saussurea_bella
Xinghai	1	Saussurea_epilobioides
Xinghai	1	Saussurea_dzeurensis
Xinghai	1	Saussurea_przewalskii
Xinghai	1	Xanthopappus_subacaulis
Xinghai	1	Cirsium_souliei
Xinghai	1	Cirsium_arvense_var._alpestre
Xinghai	1	Carduus_crispus
Xinghai	1	Scorzonera_pseudodivaricata
Xinghai	1	Sonchus_oleraceus
Xinghai	1	Sonchus_wightianus
Xinghai	1	Lactuca_tatarica
Xinghai	1	Crepis_crocea
Xinghai	1	Askellia_flexuosa
Xinghai	1	Sonchella_dentata
Xinghai	1	Youngia_simulatrix
Xinghai	1	Crepidiastrum_akagii
Xinghai	1	Soroseris_erysimoides
Xinghai	1	Soroseris_glomerata
Xinghai	1	Cicerbita_roborowskii
Xinghai	1	Ixeris_chinensis_subsp._versicolor
Xinghai	1	Taraxacum_stenoceras
Xinghai	1	Taraxacum_sikkimense
Xinghai	1	Taraxacum_candidatum
Xinghai	1	Lonicera_rupicola
Xinghai	1	Lonicera_rupicola_var._syringantha
Xinghai	1	Lonicera_rupicola_var._minuta
Xinghai	1	Lonicera_hispida
Xinghai	1	Valeriana_tangutica
Xinghai	1	Morina_chinensis
Xinghai	1	Morina_kokonorica
Xinghai	1	Sphallerocarpus_gracilis
Xinghai	1	Pleurospermum_wilsonii
Xinghai	1	Pleurospermum_szechenyii
Xinghai	1	Pleurospermum_wrightianum
Xinghai	1	Pleurospermum_lindleyanum
Xinghai	1	Chamaesium_thalictrifolium
Xinghai	1	Bupleurum_malconense
Xinghai	1	Bupleurum_condensatum
Xinghai	1	Carum_buriaticum
Xinghai	1	Carum_carvi
Xinghai	1	Acronema_chinense
Xinghai	1	Notopterygium_franchetii
Xinghai	1	Notopterygium_incisum
Xinghai	1	Seseli_mucronatum
Xinghai	1	Heracleum_millefolium
Jiuzhi	1	Ephedra_minuta
Jiuzhi	1	Picea_purpurea
Jiuzhi	1	Juniperus_przewalskii
Jiuzhi	1	Triglochin_palustris
Jiuzhi	1	Triglochin_maritima
Jiuzhi	1	Stuckenia_pectinata
Jiuzhi	1	Fritillaria_unibracteata
Jiuzhi	1	Gymnadenia_orchidis
Jiuzhi	1	Iris_goniocarpa
Jiuzhi	1	Iris_lactea
Jiuzhi	1	Allium_sikkimense
Jiuzhi	1	Allium_cyaneum
Jiuzhi	1	Allium_przewalskianum
Jiuzhi	1	Allium_atrosanguineum
Jiuzhi	1	Allium_chrysocephalum
Jiuzhi	1	Allium_rude
Jiuzhi	1	Allium_cyathophorum
Jiuzhi	1	Polygonatum_cirrhifolium
Jiuzhi	1	Juncus_allioides
Jiuzhi	1	Juncus_potaninii
Jiuzhi	1	Juncus_thomsonii
Jiuzhi	1	Juncus_sikkimensis
Jiuzhi	1	Juncus_castaneus
Jiuzhi	1	Trichophorum_distigmaticum
Jiuzhi	1	Blysmus_sinocompressus
Jiuzhi	1	Carex_vidua
Jiuzhi	1	Carex_parvula
Jiuzhi	1	Carex_pseuduncinoides
Jiuzhi	1	Carex_kokanica
Jiuzhi	1	Carex_tibetikobresia
Jiuzhi	1	Carex_setschwanensis
Jiuzhi	1	Carex_bistaminata
Jiuzhi	1	Carex_parva
Jiuzhi	1	Carex_nivalis
Jiuzhi	1	Carex_atrofusca_subsp._minor
Jiuzhi	1	Carex_hancockiana
Jiuzhi	1	Carex_kansuensis
Jiuzhi	1	Carex_moorcroftii
Jiuzhi	1	Carex_muliensis
Jiuzhi	1	Carex_stenophylla_subsp._stenophylloides
Jiuzhi	1	Carex_coriophora
Jiuzhi	1	Stephanachne_nigrescens
Jiuzhi	1	Duthiea_brachypodium
Jiuzhi	1	Piptatherum_munroi
Jiuzhi	1	Stipa_capillacea
Jiuzhi	1	Stipa_regeliana
Jiuzhi	1	Stipa_aliena
Jiuzhi	1	Stipa_penicillata
Jiuzhi	1	Stipa_concinna
Jiuzhi	1	Ptilagrostis_junatovii
Jiuzhi	1	Melica_przewalskyi
Jiuzhi	1	Festuca_nitidula
Jiuzhi	1	Festuca_rubra
Jiuzhi	1	Poa_calliopsis
Jiuzhi	1	Poa_qinghaiensis
Jiuzhi	1	Poa_szechuensis
Jiuzhi	1	Poa_stapfiana
Jiuzhi	1	Poa_alberti
Jiuzhi	1	Poa_faberi
Jiuzhi	1	Poa_hylobates
Jiuzhi	1	Poa_araratica
Jiuzhi	1	Poa_attenuata
Jiuzhi	1	Catabrosa_aquatica
Jiuzhi	1	Helictotrichon_tibeticum
Jiuzhi	1	Trisetum_clarkei
Jiuzhi	1	Koeleria_macrantha
Jiuzhi	1	Koeleria_litvinowii
Jiuzhi	1	Deschampsia_cespitosa
Jiuzhi	1	Agrostis_hugoniana
Jiuzhi	1	Agrostis_sinorupestris
Jiuzhi	1	Calamagrostis_scabrescens
Jiuzhi	1	Bromus_sinensis
Jiuzhi	1	Bromus_mairei
Jiuzhi	1	Leymus_secalinus
Jiuzhi	1	Elymus_sibiricus
Jiuzhi	1	Elymus_nutans
Jiuzhi	1	Elymus_dahuricus
Jiuzhi	1	Pennisetum_flaccidum
Jiuzhi	1	Meconopsis_integrifolia
Jiuzhi	1	Meconopsis_racemosa
Jiuzhi	1	Meconopsis_punicea
Jiuzhi	1	Meconopsis_simplicifolia
Jiuzhi	1	Meconopsis_quintuplinervia
Jiuzhi	1	Meconopsis_barbiseta
Jiuzhi	1	Meconopsis_horridula
Jiuzhi	1	Hypecoum_leptocarpum
Jiuzhi	1	Corydalis_impatiens
Jiuzhi	1	Corydalis_dasyptera
Jiuzhi	1	Corydalis_conspersa
Jiuzhi	1	Corydalis_scaberula
Jiuzhi	1	Corydalis_trachycarpa
Jiuzhi	1	Corydalis_rheinbabeniana
Jiuzhi	1	Corydalis_linarioides
Jiuzhi	1	Corydalis_curviflora
Jiuzhi	1	Circaeaster_agrestis
Jiuzhi	1	Berberis_dictyophylla
Jiuzhi	1	Caltha_scaposa
Jiuzhi	1	Trollius_pumilus
Jiuzhi	1	Trollius_pumilus_var._tanguticus
Jiuzhi	1	Aconitum_flavum
Jiuzhi	1	Aconitum_tanguticum
Jiuzhi	1	Aconitum_brunneum
Jiuzhi	1	Delphinium_trichophorum
Jiuzhi	1	Delphinium_candelabrum_var._monanthum
Jiuzhi	1	Delphinium_pachycentrum
Jiuzhi	1	Delphinium_kamaonense_var._glabrescens
Jiuzhi	1	Delphinium_caeruleum
Jiuzhi	1	Paraquilegia_microphylla
Jiuzhi	1	Thalictrum_przewalskii
Jiuzhi	1	Thalictrum_rutifolium
Jiuzhi	1	Thalictrum_alpinum_var._elatum
Jiuzhi	1	Anemone_geum
Jiuzhi	1	Anemone_demissa
Jiuzhi	1	Anemone_rivularis
Jiuzhi	1	Anemone_coelestina_var._linearis
Jiuzhi	1	Clematis_tangutica
Jiuzhi	1	Callianthemum_pimpinelloides
Jiuzhi	1	Adonis_coerulea
Jiuzhi	1	Ranunculus_brotherusii
Jiuzhi	1	Ranunculus_tanguticus
Jiuzhi	1	Ranunculus_nephelogenes
Jiuzhi	1	Ranunculus_nephelogenes_var._longicaulis
Jiuzhi	1	Ranunculus_pulchellus
Jiuzhi	1	Ranunculus_membranaceus
Jiuzhi	1	Ranunculus_polyrhizus
Jiuzhi	1	Ranunculus_kamchaticus
Jiuzhi	1	Ranunculus_bungei
Jiuzhi	1	Halerpestes_tricuspis
Jiuzhi	1	Ribes_himalense
Jiuzhi	1	Ribes_pseudofasciculatum
Jiuzhi	1	Saxifraga_cernua
Jiuzhi	1	Saxifraga_sibirica
Jiuzhi	1	Saxifraga_divaricata
Jiuzhi	1	Saxifraga_atrata
Jiuzhi	1	Saxifraga_melanocentra
Jiuzhi	1	Saxifraga_microgyna
Jiuzhi	1	Saxifraga_consanguinea
Jiuzhi	1	Saxifraga_gemmigera_var._gemmuligera
Jiuzhi	1	Saxifraga_unguiculata
Jiuzhi	1	Saxifraga_sanguinea
Jiuzhi	1	Saxifraga_signata
Jiuzhi	1	Saxifraga_glacialis
Jiuzhi	1	Saxifraga_nanella
Jiuzhi	1	Saxifraga_pseudohirculus
Jiuzhi	1	Saxifraga_egregia
Jiuzhi	1	Saxifraga_tangutica
Jiuzhi	1	Saxifraga_sinomontana
Jiuzhi	1	Chrysosplenium_nudicaule
Jiuzhi	1	Chrysosplenium_griffithii_var._intermedium
Jiuzhi	1	Chrysosplenium_uniflorum
Jiuzhi	1	Chrysosplenium_axillare
Jiuzhi	1	Sedum_tsinghaicum
Jiuzhi	1	Sedum_przewalskii
Jiuzhi	1	Sedum_pratoalpinum
Jiuzhi	1	Sedum_prasinopetalum
Jiuzhi	1	Rhodiola_macrocarpa
Jiuzhi	1	Rhodiola_kirilowii
Jiuzhi	1	Rhodiola_crenulata
Jiuzhi	1	Rhodiola_atuntsuensis
Jiuzhi	1	Rhodiola_tibetica
Jiuzhi	1	Rhodiola_alsia
Jiuzhi	1	Rhodiola_tangutica
Jiuzhi	1	Rhodiola_coccinea_subsp._scabrida
Jiuzhi	1	Thermopsis_lanceolata
Jiuzhi	1	Thermopsis_alpina
Jiuzhi	1	Thermopsis_inflata
Jiuzhi	1	Medicago_archiducis-nicolai
Jiuzhi	1	Medicago_lupulina
Jiuzhi	1	Caragana_erinacea
Jiuzhi	1	Caragana_jubata
Jiuzhi	1	Caragana_versicolor
Jiuzhi	1	Caragana_brevifolia
Jiuzhi	1	Phyllolobium_tribulifolium
Jiuzhi	1	Phyllolobium_balfourianum
Jiuzhi	1	Astragalus_chilienshanensis
Jiuzhi	1	Astragalus_floridulus
Jiuzhi	1	Astragalus_tongolensis
Jiuzhi	1	Astragalus_licentianus
Jiuzhi	1	Astragalus_skythropos
Jiuzhi	1	Astragalus_yunnanensis
Jiuzhi	1	Astragalus_minshanensis
Jiuzhi	1	Astragalus_peterae
Jiuzhi	1	Astragalus_densiflorus
Jiuzhi	1	Astragalus_mahoschanicus
Jiuzhi	1	Astragalus_sungpanensis
Jiuzhi	1	Astragalus_confertus
Jiuzhi	1	Astragalus_polycladus
Jiuzhi	1	Astragalus_strictus
Jiuzhi	1	Astragalus_laxmannii
Jiuzhi	1	Oxytropis_kansuensis
Jiuzhi	1	Oxytropis_ochrocephala
Jiuzhi	1	Oxytropis_qinghaiensis
Jiuzhi	1	Oxytropis_maqinensis
Jiuzhi	1	Oxytropis_deflexa
Jiuzhi	1	Oxytropis_melanocalyx
Jiuzhi	1	Oxytropis_pauciflora
Jiuzhi	1	Oxytropis_platysema
Jiuzhi	1	Oxytropis_falcata
Jiuzhi	1	Tibetia_himalaica
Jiuzhi	1	Corethrodendron_multijugum
Jiuzhi	1	Hedysarum_tanguticum
Jiuzhi	1	Hedysarum_sikkimense
Jiuzhi	1	Vicia_megalotropis
Jiuzhi	1	Vicia_tibetica
Jiuzhi	1	Vicia_japonica
Jiuzhi	1	Spiraea_rosthornii
Jiuzhi	1	Spiraea_alpina
Jiuzhi	1	Spiraea_mongolica
Jiuzhi	1	Sibiraea_laevigata
Jiuzhi	1	Sibiraea_angustata
Jiuzhi	1	Cotoneaster_adpressus
Jiuzhi	1	Cotoneaster_divaricatus
Jiuzhi	1	Cotoneaster_horizontalis
Jiuzhi	1	Sorbus_koehneana
Jiuzhi	1	Geum_elatum
Jiuzhi	1	Geum_longifolium
Jiuzhi	1	Dasiphora_fruticosa
Jiuzhi	1	Dasiphora_parvifolia
Jiuzhi	1	Potentilla_bifurca_var._humilior
Jiuzhi	1	Potentilla_anserina
Jiuzhi	1	Potentilla_multicaulis
Jiuzhi	1	Potentilla_multiceps
Jiuzhi	1	Potentilla_plumosa
Jiuzhi	1	Potentilla_potaninii
Jiuzhi	1	Potentilla_saundersiana
Jiuzhi	1	Potentilla_saundersiana_var._subpinnata
Jiuzhi	1	Potentilla_saundersiana_var._caespitosa
Jiuzhi	1	Sibbaldia_pentaphylla
Jiuzhi	1	Sibbaldia_procumbens_var._aphanopetala
Jiuzhi	1	Sanguisorba_filiformis
Jiuzhi	1	Cerasus_stipulacea
Jiuzhi	1	Hippophae_rhamnoides_subsp._sinensis
Jiuzhi	1	Hippophae_neurocarpa
Jiuzhi	1	Hippophae_tibetana
Jiuzhi	1	Parnassia_trinervis
Jiuzhi	1	Parnassia_viridiflora
Jiuzhi	1	Viola_biflora_var._rockiana
Jiuzhi	1	Viola_bulbosa
Jiuzhi	1	Salix_souliei
Jiuzhi	1	Salix_spathulifolia
Jiuzhi	1	Salix_oritrepha
Jiuzhi	1	Salix_oritrepha_var._amnematchinensis
Jiuzhi	1	Salix_sclerophylla
Jiuzhi	1	Salix_sclerophylloides
Jiuzhi	1	Salix_obscura
Jiuzhi	1	Salix_taoensis
Jiuzhi	1	Euphorbia_kansuensis
Jiuzhi	1	Euphorbia_stracheyi
Jiuzhi	1	Euphorbia_micractina
Jiuzhi	1	Circaea_alpina
Jiuzhi	1	Epilobium_angustifolium
Jiuzhi	1	Epilobium_palustre
Jiuzhi	1	Daphne_retusa
Jiuzhi	1	Stellera_chamaejasme
Jiuzhi	1	Lepidium_capitatum
Jiuzhi	1	Megacarpaea_delavayi
Jiuzhi	1	Thlaspi_arvense
Jiuzhi	1	Draba_oreades
Jiuzhi	1	Draba_ladyginii
Jiuzhi	1	Draba_lanceolata
Jiuzhi	1	Draba_eriopoda
Jiuzhi	1	Draba_ellipsoidea
Jiuzhi	1	Cardamine_tangutorum
Jiuzhi	1	Pegaeophyton_scapiflorum
Jiuzhi	1	Phaeonychium_villosum
Jiuzhi	1	Rorippa_indica
Jiuzhi	1	Dontostemon_pinnatifidus
Jiuzhi	1	Erysimum_funiculosum
Jiuzhi	1	Erysimum_roseum
Jiuzhi	1	Eutrema_heterophyllum
Jiuzhi	1	Sisymbrium_heteromallum
Jiuzhi	1	Smelowskia_tibetica
Jiuzhi	1	Thesium_tongolicum
Jiuzhi	1	Myricaria_squamosa
Jiuzhi	1	Myricaria_wardii
Jiuzhi	1	Plumbagella_micrantha
Jiuzhi	1	Koenigia_islandica
Jiuzhi	1	Koenigia_hookeri
Jiuzhi	1	Koenigia_cathayana
Jiuzhi	1	Koenigia_pilosa
Jiuzhi	1	Polygonum_aviculare
Jiuzhi	1	Knorringia_sibirica_subsp._sibirica
Jiuzhi	1	Persicaria_amphibia
Jiuzhi	1	Persicaria_glacialis
Jiuzhi	1	Bistorta_macrophylla
Jiuzhi	1	Bistorta_macrophylla_var._stenophylla
Jiuzhi	1	Bistorta_vivipara_subsp._vivipara
Jiuzhi	1	Rumex_acetosa
Jiuzhi	1	Rumex_aquaticus
Jiuzhi	1	Rheum_tanguticum
Jiuzhi	1	Rumex_dentatus
Jiuzhi	1	Rheum_pumilum
Jiuzhi	1	Pseudostellaria_sylvatica
Jiuzhi	1	Pseudostellaria_rupestris
Jiuzhi	1	Pseudostellaria_davidii
Jiuzhi	1	Pseudostellaria_heterantha
Jiuzhi	1	Stellaria_infracta
Jiuzhi	1	Stellaria_graminea
Jiuzhi	1	Stellaria_uda
Jiuzhi	1	Stellaria_parviumbellata
Jiuzhi	1	Stellaria_arenarioides
Jiuzhi	1	Arenaria_bryophylla
Jiuzhi	1	Arenaria_polytrichoides
Jiuzhi	1	Arenaria_schneideriana
Jiuzhi	1	Arenaria_trichophylla
Jiuzhi	1	Silene_gracilicaulis
Jiuzhi	1	Silene_gonosperma
Jiuzhi	1	Silene_yetii
Jiuzhi	1	Silene_nepalensis
Jiuzhi	1	Dianthus_superbus
Jiuzhi	1	Microgynoecium_tibeticum
Jiuzhi	1	Chenopodium_iljinii
Jiuzhi	1	Primula_tangutica
Jiuzhi	1	Primula_optata
Jiuzhi	1	Primula_woodwardii
Jiuzhi	1	Primula_purdomii
Jiuzhi	1	Primula_secundiflora
Jiuzhi	1	Primula_flava
Jiuzhi	1	Primula_stenocalyx
Jiuzhi	1	Primula_conspersa
Jiuzhi	1	Primula_gemmifera
Jiuzhi	1	Primula_fasciculata
Jiuzhi	1	Androsace_gmelinii
Jiuzhi	1	Androsace_mariae
Jiuzhi	1	Androsace_yargongensis
Jiuzhi	1	Androsace_brachystegia
Jiuzhi	1	Pomatosace_filicula
Jiuzhi	1	Lysimachia_maritima
Jiuzhi	1	Rhododendron_aganniphum
Jiuzhi	1	Rhododendron_bamaense
Jiuzhi	1	Rhododendron_nivale
Jiuzhi	1	Rhododendron_rufescens
Jiuzhi	1	Arctous_alpinus
Jiuzhi	1	Galium_spurium
Jiuzhi	1	Galium_boreale
Jiuzhi	1	Galium_exile
Jiuzhi	1	Gentiana_algida_var._purdomii
Jiuzhi	1	Gentiana_straminea
Jiuzhi	1	Gentiana_officinalis
Jiuzhi	1	Gentiana_stipitata
Jiuzhi	1	Gentiana_hexaphylla
Jiuzhi	1	Gentiana_dolichocalyx
Jiuzhi	1	Gentiana_altorum
Jiuzhi	1	Gentiana_veitchiorum
Jiuzhi	1	Gentiana_striata
Jiuzhi	1	Gentiana_heleonastes
Jiuzhi	1	Gentiana_aristata
Jiuzhi	1	Gentiana_crassuloides
Jiuzhi	1	Gentiana_pseudosquarrosa
Jiuzhi	1	Gentiana_leucomelaena
Jiuzhi	1	Gentiana_prattii
Jiuzhi	1	Gentiana_spathulifolia
Jiuzhi	1	Gentiana_abaensis
Jiuzhi	1	Gentiana_pseudoaquatica
Jiuzhi	1	Halenia_elliptica
Jiuzhi	1	Gentianopsis_paludosa
Jiuzhi	1	Comastoma_pulmonarium
Jiuzhi	1	Comastoma_cyananthiflorum
Jiuzhi	1	Gentianella_azurea
Jiuzhi	1	Lomatogonium_perenne
Jiuzhi	1	Lomatogonium_gamosepalum
Jiuzhi	1	Lomatogoniopsis_alpina
Jiuzhi	1	Swertia_bifolia
Jiuzhi	1	Swertia_wolfgangiana
Jiuzhi	1	Swertia_tetraptera
Jiuzhi	1	Asperugo_procumbens
Jiuzhi	1	Trigonotis_tibetica
Jiuzhi	1	Microula_tibetica
Jiuzhi	1	Microula_tibetica_var._pratensis
Jiuzhi	1	Microula_rockii
Jiuzhi	1	Microula_turbinata
Jiuzhi	1	Microula_trichocarpa
Jiuzhi	1	Microula_pseudotrichocarpa
Jiuzhi	1	Microula_younghusbandii
Jiuzhi	1	Microula_sikkimensis
Jiuzhi	1	Microula_involucriformis
Jiuzhi	1	Actinocarya_tibetica
Jiuzhi	1	Anisodus_tanguticus
Jiuzhi	1	Mandragora_caulescens
Jiuzhi	1	Plantago_asiatica
Jiuzhi	1	Plantago_depressa
Jiuzhi	1	Hippuris_vulgaris
Jiuzhi	1	Callitriche_palustris
Jiuzhi	1	Lagotis_brachystachya
Jiuzhi	1	Lagotis_praecox
Jiuzhi	1	Lagotis_ramalana
Jiuzhi	1	Scrofella_chinensis
Jiuzhi	1	Veronica_vandellioides
Jiuzhi	1	Veronica_rockii
Jiuzhi	1	Veronica_eriogyne
Jiuzhi	1	Limosella_aquatica
Jiuzhi	1	Veronica_ciliata
Jiuzhi	1	Scrophularia_souliei
Jiuzhi	1	Incarvillea_compacta
Jiuzhi	1	Incarvillea_mairei
Jiuzhi	1	Ajuga_lupulina
Jiuzhi	1	Ajuga_ovalifolia
Jiuzhi	1	Ajuga_ovalifolia_var._calantha
Jiuzhi	1	Scutellaria_hypericifolia
Jiuzhi	1	Scutellaria_scordiifolia
Jiuzhi	1	Nepeta_coerulescens
Jiuzhi	1	Nepeta_prattii
Jiuzhi	1	Dracocephalum_tanguticum
Jiuzhi	1	Dracocephalum_heterophyllum
Jiuzhi	1	Galeopsis_bifida
Jiuzhi	1	Lamium_amplexicaule
Jiuzhi	1	Salvia_prattii
Jiuzhi	1	Salvia_roborowskii
Jiuzhi	1	Elsholtzia_cephalantha
Jiuzhi	1	Elsholtzia_densa
Jiuzhi	1	Lancea_tibetica
Jiuzhi	1	Boschniakia_himalaica
Jiuzhi	1	Euphrasia_regelii
Jiuzhi	1	Pedicularis_tristis
Jiuzhi	1	Pedicularis_ingens
Jiuzhi	1	Pedicularis_trichoglossa
Jiuzhi	1	Pedicularis_lasiophrys
Jiuzhi	1	Pedicularis_oederi
Jiuzhi	1	Pedicularis_rhinanthoides_subsp._labellata
Jiuzhi	1	Pedicularis_tibetica
Jiuzhi	1	Pedicularis_przewalskii_subsp._australis
Jiuzhi	1	Pedicularis_cranolopha
Jiuzhi	1	Pedicularis_longiflora
Jiuzhi	1	Pedicularis_longiflora_subsp._tubiformis
Jiuzhi	1	Pedicularis_chinensis
Jiuzhi	1	Pedicularis_armata
Jiuzhi	1	Pedicularis_lyrata
Jiuzhi	1	Pedicularis_pheulpinii
Jiuzhi	1	Pedicularis_ternata
Jiuzhi	1	Pedicularis_brevilabris
Jiuzhi	1	Pedicularis_verticillata
Jiuzhi	1	Pedicularis_szetschuanica
Jiuzhi	1	Pedicularis_roylei
Jiuzhi	1	Pedicularis_semitorta
Jiuzhi	1	Pedicularis_pectinatiformis
Jiuzhi	1	Pedicularis_cheilanthifolia
Jiuzhi	1	Pedicularis_anas
Jiuzhi	1	Pedicularis_anas_var._xanthantha
Jiuzhi	1	Campanula_aristata
Jiuzhi	1	Adenophora_stenanthina_subsp._sylvatica
Jiuzhi	1	Adenophora_liliifolioides
Jiuzhi	1	Heteropappus_altaicus
Jiuzhi	1	Aster_poliothamnus
Jiuzhi	1	Aster_souliei
Jiuzhi	1	Aster_asteroides
Jiuzhi	1	Aster_flaccidus
Jiuzhi	1	Aster_diplostephioides
Jiuzhi	1	Leontopodium_haplophylloides
Jiuzhi	1	Leontopodium_dedekensii
Jiuzhi	1	Leontopodium_souliei
Jiuzhi	1	Leontopodium_calocephalum
Jiuzhi	1	Leontopodium_nanum
Jiuzhi	1	Leontopodium_junpeianum
Jiuzhi	1	Anaphalis_hancockii
Jiuzhi	1	Anaphalis_flavescens
Jiuzhi	1	Anaphalis_aureopunctata
Jiuzhi	1	Anaphalis_souliei
Jiuzhi	1	Anaphalis_bicolor
Jiuzhi	1	Tanacetum_tatsienense
Jiuzhi	1	Ajania_tenuifolia
Jiuzhi	1	Ajania_khartensis
Jiuzhi	1	Artemisia_hedinii
Jiuzhi	1	Artemisia_moorcroftiana
Jiuzhi	1	Artemisia_smithii
Jiuzhi	1	Artemisia_sinensis
Jiuzhi	1	Artemisia_mattfeldii
Jiuzhi	1	Artemisia_stricta
Jiuzhi	1	Artemisia_desertorum
Jiuzhi	1	Artemisia_duthreuil-de-rhinsi
Jiuzhi	1	Artemisia_nanschanica
Jiuzhi	1	Artemisia_tridactyla
Jiuzhi	1	Doronicum_calotum
Jiuzhi	1	Senecio_diversipinnus
Jiuzhi	1	Tephroseris_rufa
Jiuzhi	1	Ligularia_purdomii
Jiuzhi	1	Ligularia_sagitta
Jiuzhi	1	Ligularia_liatroides
Jiuzhi	1	Ligularia_virgaurea
Jiuzhi	1	Cremanthodium_decaisnei
Jiuzhi	1	Cremanthodium_stenoglossum
Jiuzhi	1	Cremanthodium_lineare
Jiuzhi	1	Cremanthodium_brunneopilosum
Jiuzhi	1	Cremanthodium_discoideum
Jiuzhi	1	Cremanthodium_humile
Jiuzhi	1	Saussurea_phaeantha
Jiuzhi	1	Saussurea_erubescens
Jiuzhi	1	Saussurea_globosa
Jiuzhi	1	Saussurea_acutisquama
Jiuzhi	1	Saussurea_stella
Jiuzhi	1	Saussurea_inversa
Jiuzhi	1	Saussurea_brunneopilosa
Jiuzhi	1	Saussurea_minuta
Jiuzhi	1	Saussurea_tibetica
Jiuzhi	1	Saussurea_hieracioides
Jiuzhi	1	Saussurea_katochaete
Jiuzhi	1	Saussurea_ceterach
Jiuzhi	1	Saussurea_andryaloides
Jiuzhi	1	Saussurea_leontodontoides
Jiuzhi	1	Saussurea_subulisquama
Jiuzhi	1	Saussurea_sylvatica
Jiuzhi	1	Saussurea_epilobioides
Jiuzhi	1	Saussurea_dzeurensis
Jiuzhi	1	Saussurea_przewalskii
Jiuzhi	1	Xanthopappus_subacaulis
Jiuzhi	1	Cirsium_souliei
Jiuzhi	1	Sonchus_oleraceus
Jiuzhi	1	Sonchus_wightianus
Jiuzhi	1	Soroseris_erysimoides
Jiuzhi	1	Syncalathium_disciforme
Jiuzhi	1	Taraxacum_tibetanum
Jiuzhi	1	Taraxacum_candidatum
Jiuzhi	1	Adoxa_moschatellina
Jiuzhi	1	Lonicera_rupicola
Jiuzhi	1	Lonicera_rupicola_var._syringantha
Jiuzhi	1	Lonicera_rupicola_var._minuta
Jiuzhi	1	Lonicera_webbiana
Jiuzhi	1	Lonicera_hispida
Jiuzhi	1	Valeriana_officinalis
Jiuzhi	1	Nardostachys_jatamansi
Jiuzhi	1	Morina_chinensis
[truncated: 6,298 more rows]

## Sheet: Sheet2
County	Genera
Xinghai	Ephedra
Xinghai	Picea
Xinghai	Juniperus
Xinghai	Triglochin
Xinghai	Fritillaria
Xinghai	Gagea
Xinghai	Dactylorhiza
Xinghai	Herminium
Xinghai	Iris
Xinghai	Allium
Xinghai	Polygonatum
Xinghai	Juncus
Xinghai	Trichophorum
Xinghai	Blysmus
Xinghai	Eleocharis
Xinghai	Carex
Xinghai	Stephanachne
Xinghai	Sinochasea
Xinghai	Piptatherum
Xinghai	Stipa
Xinghai	Ptilagrostis
Xinghai	Melica
Xinghai	Festuca
Xinghai	Puccinellia
Xinghai	Poa
Xinghai	Helictotrichon
Xinghai	Trisetum
Xinghai	Koeleria
Xinghai	Deschampsia
Xinghai	Anthoxanthum
Xinghai	Agrostis
Xinghai	Calamagrostis
Xinghai	Polypogon
Xinghai	Beckmannia
Xinghai	Brachypodium
Xinghai	Littledalea
Xinghai	Bromus
Xinghai	Leymus
Xinghai	Hordeum
Xinghai	Elymus
Xinghai	Kengyilia
Xinghai	Agropyron
Xinghai	Phragmites
Xinghai	Aristida
Xinghai	Cleistogenes
Xinghai	Orinus
Xinghai	Setaria
Xinghai	Pennisetum
Xinghai	Meconopsis
Xinghai	Dicranostigma
Xinghai	Hypecoum
Xinghai	Corydalis
Xinghai	Berberis
Xinghai	Caltha
Xinghai	Trollius
Xinghai	Aconitum
Xinghai	Delphinium
Xinghai	Paraquilegia
Xinghai	Thalictrum
Xinghai	Anemone
Xinghai	Clematis
Xinghai	Adonis
Xinghai	Ranunculus
Xinghai	Halerpestes
Xinghai	Ribes
Xinghai	Saxifraga
Xinghai	Chrysosplenium
Xinghai	Sedum
Xinghai	Rhodiola
Xinghai	Thermopsis
Xinghai	Medicago
Xinghai	Caragana
Xinghai	Phyllolobium
Xinghai	Astragalus
Xinghai	Oxytropis
Xinghai	Tibetia
Xinghai	Corethrodendron
Xinghai	Hedysarum
Xinghai	Vicia
Xinghai	Polygala
Xinghai	Spiraea
Xinghai	Sibiraea
Xinghai	Cotoneaster
Xinghai	Sorbus
Xinghai	Rubus
Xinghai	Geum
Xinghai	Dasiphora
Xinghai	Potentilla
Xinghai	Comarum
Xinghai	Sibbaldia
Xinghai	Chamaerhodos
Xinghai	Fragaria
Xinghai	Rosa
Xinghai	Hippophae
Xinghai	Urtica
Xinghai	Betula
Xinghai	Parnassia
Xinghai	Viola
Xinghai	Salix
Xinghai	Euphorbia
Xinghai	Geranium
Xinghai	Erodium
Xinghai	Circaea
Xinghai	Epilobium
Xinghai	Biebersteinia
Xinghai	Nitraria
Xinghai	Peganum
Xinghai	Malva
Xinghai	Stellera
Xinghai	Lepidium
Xinghai	Thlaspi
Xinghai	Capsella
Xinghai	Dilophia
Xinghai	Draba
Xinghai	Cardamine
Xinghai	Dontostemon
Xinghai	Malcolmia
Xinghai	Goldbachia
Xinghai	Erysimum
Xinghai	Eutrema
Xinghai	Sisymbrium
Xinghai	Neotorularia
Xinghai	Braya
Xinghai	Descurainia
Xinghai	Smelowskia
Xinghai	Myricaria
Xinghai	Plumbagella
Xinghai	Limonium
Xinghai	Koenigia
Xinghai	Polygonum
Xinghai	Knorringia
Xinghai	Bistorta
Xinghai	Fagopyrum
Xinghai	Rumex
Xinghai	Rheum
Xinghai	Stellaria
Xinghai	Cerastium
Xinghai	Lepyrodiclis
Xinghai	Arenaria
Xinghai	Silene
Xinghai	Microgynoecium
Xinghai	Krascheninnikovia
Xinghai	Atriplex
Xinghai	Chenopodium
Xinghai	Dysphania
Xinghai	Suaeda
Xinghai	Sympegma
Xinghai	Halogeton
Xinghai	Salsola
Xinghai	Primula
Xinghai	Androsace
Xinghai	Pomatosace
Xinghai	Lysimachia
Xinghai	Rhododendron
Xinghai	Rubia
Xinghai	Galium
Xinghai	Gentiana
Xinghai	Halenia
Xinghai	Gentianopsis
Xinghai	Comastoma
Xinghai	Gentianella
Xinghai	Lomatogonium
Xinghai	Swertia
Xinghai	Cynanchum
Xinghai	Asperugo
Xinghai	Trigonotis
Xinghai	Microula
Xinghai	Actinocarya
Xinghai	Cynoglossum
Xinghai	Lappula
Xinghai	Cuscuta
Xinghai	Convolvulus
Xinghai	Hyoscyamus
Xinghai	Anisodus
Xinghai	Przewalskia
Xinghai	Plantago
Xinghai	Lagotis
Xinghai	Veronica
Xinghai	Scrophularia
Xinghai	Incarvillea
Xinghai	Ajuga
Xinghai	Nepeta
Xinghai	Dracocephalum
Xinghai	Stachys
Xinghai	Salvia
Xinghai	Elsholtzia
Xinghai	Lancea
Xinghai	Orobanche
Xinghai	Mannagettaea
Xinghai	Euphrasia
Xinghai	Pedicularis
Xinghai	Campanula
Xinghai	Adenophora
Xinghai	Heteropappus
Xinghai	Aster
Xinghai	Asterothamnus
Xinghai	Erigeron
Xinghai	Leontopodium
Xinghai	Anaphalis
Xinghai	Cancrinia
Xinghai	Ajania
Xinghai	Artemisia
Xinghai	Seriphidium
Xinghai	Parasenecio
Xinghai	Senecio
Xinghai	Tephroseris
Xinghai	Ligularia
Xinghai	Cremanthodium
Xinghai	Saussurea
Xinghai	Xanthopappus
Xinghai	Cirsium
Xinghai	Carduus
Xinghai	Scorzonera
Xinghai	Sonchus
Xinghai	Lactuca
Xinghai	Crepis
Xinghai	Askellia
Xinghai	Sonchella
Xinghai	Youngia
Xinghai	Crepidiastrum
Xinghai	Soroseris
Xinghai	Cicerbita
Xinghai	Ixeris
Xinghai	Taraxacum
Xinghai	Lonicera
Xinghai	Valeriana
Xinghai	Morina
Xinghai	Sphallerocarpus
Xinghai	Pleurospermum
Xinghai	Chamaesium
Xinghai	Bupleurum
Xinghai	Carum
Xinghai	Acronema
Xinghai	Notopterygium
Xinghai	Seseli
Xinghai	Heracleum
Maqin	Ephedra
Maqin	Picea
Maqin	Juniperus
Maqin	Alisma
Maqin	Triglochin
Maqin	Stuckenia
Maqin	Fritillaria
Maqin	Gagea
Maqin	Cypripedium
Maqin	Dactylorhiza
Maqin	Gymnadenia
Maqin	Galearis
Maqin	Platanthera
Maqin	Herminium
Maqin	Iris
Maqin	Allium
Maqin	Polygonatum
Maqin	Juncus
Maqin	Trichophorum
Maqin	Blysmus
Maqin	Carex
Maqin	Piptatherum
Maqin	Stipa
Maqin	Ptilagrostis
Maqin	Melica
Maqin	Festuca
Maqin	Poa
Maqin	Catabrosa
Maqin	Helictotrichon
Maqin	Trisetum
Maqin	Koeleria
Maqin	Deschampsia
Maqin	Phalaris
Maqin	Anthoxanthum
Maqin	Agrostis
Maqin	Calamagrostis
Maqin	Brachypodium
Maqin	Littledalea
Maqin	Bromus
Maqin	Leymus
Maqin	Elymus
Maqin	Kengyilia
Maqin	Agropyron
Maqin	Aristida
Maqin	Setaria
Maqin	Pennisetum
Maqin	Meconopsis
Maqin	Hypecoum
Maqin	Corydalis
Maqin	Circaeaster
Maqin	Berberis
Maqin	Caltha
Maqin	Trollius
Maqin	Aconitum
Maqin	Delphinium
Maqin	Paraquilegia
Maqin	Aquilegia
Maqin	Thalictrum
Maqin	Anemone
Maqin	Clematis
Maqin	Adonis
Maqin	Ranunculus
Maqin	Halerpestes
Maqin	Ribes
Maqin	Saxifraga
Maqin	Sedum
Maqin	Rhodiola
Maqin	Thermopsis
Maqin	Medicago
Maqin	Caragana
Maqin	Phyllolobium
Maqin	Astragalus
Maqin	Oxytropis
Maqin	Tibetia
Maqin	Corethrodendron
Maqin	Hedysarum
Maqin	Vicia
Maqin	Spiraea
Maqin	Sibiraea
Maqin	Cotoneaster
Maqin	Sorbus
Maqin	Rubus
Maqin	Geum
Maqin	Dasiphora
Maqin	Potentilla
Maqin	Sibbaldia
Maqin	Fragaria
Maqin	Rosa
Maqin	Hippophae
Maqin	Urtica
Maqin	Parietaria
Maqin	Betula
Maqin	Parnassia
Maqin	Hypericum
Maqin	Viola
Maqin	Salix
Maqin	Euphorbia
Maqin	Linum
Maqin	Geranium
Maqin	Erodium
Maqin	Epilobium
Maqin	Biebersteinia
Maqin	Malva
Maqin	Stellera
Maqin	Eruca
Maqin	Lepidium
Maqin	Thlaspi
Maqin	Dilophia
Maqin	Draba
Maqin	Cardamine
Maqin	Pegaeophyton
Maqin	Crucihimalaya
Maqin	Solms-laubachia
Maqin	Phaeonychium
Maqin	Erysimum
Maqin	Eutrema
Maqin	Sisymbrium
Maqin	Aphragmus
Maqin	Braya
Maqin	Descurainia
Maqin	Smelowskia
Maqin	Thesium
Maqin	Myricaria
Maqin	Plumbagella
Maqin	Polygonum
Maqin	Bistorta
Maqin	Koenigia
Maqin	Knorringia
Maqin	Persicaria
Maqin	Fagopyrum
Maqin	Rumex
Maqin	Pseudostellaria
Maqin	Stellaria
Maqin	Thylacospermum
Maqin	Arenaria
Maqin	Silene
Maqin	Dianthus
Maqin	Axyris
Maqin	Krascheninnikovia
Maqin	Chenopodium
Maqin	Suaeda
Maqin	Salsola
Maqin	Primula
Maqin	Androsace
Maqin	Pomatosace
Maqin	Lysimachia
Maqin	Rhododendron
Maqin	Rubia
Maqin	Galium
Maqin	Gentiana
Maqin	Halenia
Maqin	Gentianopsis
Maqin	Comastoma
Maqin	Gentianella
Maqin	Lomatogonium
Maqin	Swertia
Maqin	Asperugo
Maqin	Trigonotis
Maqin	Microula
Maqin	Actinocarya
Maqin	Cynoglossum
Maqin	Lappula
Maqin	Eritrichium
Maqin	Hyoscyamus
Maqin	Anisodus
Maqin	Przewalskia
Maqin	Mandragora
Maqin	Plantago
Maqin	Hippuris
Maqin	Lagotis
Maqin	Scrofella
Maqin	Veronica
Maqin	Scrophularia
Maqin	Incarvillea
Maqin	Ajuga
Maqin	Scutellaria
Maqin	Lagopsis
Maqin	Nepeta
Maqin	Dracocephalum
Maqin	Phlomoides
Maqin	Lamium
Maqin	Stachys
Maqin	Salvia
Maqin	Elsholtzia
Maqin	Mannagettaea
Maqin	Euphrasia
Maqin	Pedicularis
Maqin	Codonopsis
Maqin	Campanula
Maqin	Adenophora
Maqin	Heteropappus
Maqin	Aster
Maqin	Erigeron
Maqin	Leontopodium
Maqin	Anaphalis
Maqin	Tanacetum
Maqin	Cancrinia
Maqin	Ajania
Maqin	Artemisia
Maqin	Doronicum
Maqin	Parasenecio
Maqin	Senecio
Maqin	Tephroseris
Maqin	Ligularia
Maqin	Cremanthodium
Maqin	Saussurea
Maqin	Cirsium
Maqin	Carduus
Maqin	Picris
Maqin	Sonchus
Maqin	Askellia
Maqin	Youngia
Maqin	Soroseris
Maqin	Syncalathium
Maqin	Cicerbita
Maqin	Ixeris
Maqin	Taraxacum
Maqin	Adoxa
Maqin	Lonicera
Maqin	Valeriana
Maqin	Nardostachys
Maqin	Acanthocalyx
Maqin	Morina
Maqin	Pterocephalus
Maqin	Sphallerocarpus
Maqin	Pleurospermum
Maqin	Chamaesium
Maqin	Tongoloa
Maqin	Bupleurum
Maqin	Carum
Maqin	Acronema
Maqin	Notopterygium
Maqin	Seseli
Maqin	Heracleum
Jiuzhi	Ephedra
Jiuzhi	Picea
Jiuzhi	Juniperus
Jiuzhi	Triglochin
Jiuzhi	Stuckenia
Jiuzhi	Fritillaria
Jiuzhi	Gymnadenia
Jiuzhi	Iris
Jiuzhi	Allium
Jiuzhi	Polygonatum
Jiuzhi	Juncus
Jiuzhi	Trichophorum
Jiuzhi	Blysmus
Jiuzhi	Carex
Jiuzhi	Stephanachne
Jiuzhi	Duthiea
Jiuzhi	Piptatherum
Jiuzhi	Stipa
Jiuzhi	Ptilagrostis
Jiuzhi	Melica
Jiuzhi	Festuca
Jiuzhi	Poa
Jiuzhi	Catabrosa
Jiuzhi	Helictotrichon
Jiuzhi	Trisetum
Jiuzhi	Koeleria
Jiuzhi	Deschampsia
Jiuzhi	Agrostis
Jiuzhi	Calamagrostis
Jiuzhi	Bromus
Jiuzhi	Leymus
Jiuzhi	Elymus
Jiuzhi	Pennisetum
Jiuzhi	Meconopsis
Jiuzhi	Hypecoum
Jiuzhi	Corydalis
Jiuzhi	Circaeaster
Jiuzhi	Berberis
Jiuzhi	Caltha
Jiuzhi	Trollius
Jiuzhi	Aconitum
Jiuzhi	Delphinium
Jiuzhi	Paraquilegia
Jiuzhi	Thalictrum
Jiuzhi	Anemone
Jiuzhi	Clematis
Jiuzhi	Callianthemum
Jiuzhi	Adonis
Jiuzhi	Ranunculus
Jiuzhi	Halerpestes
Jiuzhi	Ribes
Jiuzhi	Saxifraga
Jiuzhi	Chrysosplenium
Jiuzhi	Sedum
Jiuzhi	Rhodiola
Jiuzhi	Thermopsis
Jiuzhi	Medicago
Jiuzhi	Caragana
Jiuzhi	Phyllolobium
Jiuzhi	Astragalus
Jiuzhi	Oxytropis
Jiuzhi	Tibetia
Jiuzhi	Corethrodendron
Jiuzhi	Hedysarum
Jiuzhi	Vicia
Jiuzhi	Spiraea
Jiuzhi	Sibiraea
Jiuzhi	Cotoneaster
Jiuzhi	Sorbus
Jiuzhi	Geum
Jiuzhi	Dasiphora
Jiuzhi	Potentilla
Jiuzhi	Sibbaldia
Jiuzhi	Sanguisorba
Jiuzhi	Cerasus
Jiuzhi	Hippophae
Jiuzhi	Parnassia
Jiuzhi	Viola
Jiuzhi	Salix
Jiuzhi	Euphorbia
Jiuzhi	Circaea
Jiuzhi	Epilobium
Jiuzhi	Daphne
Jiuzhi	Stellera
Jiuzhi	Lepidium
Jiuzhi	Megacarpaea
Jiuzhi	Thlaspi
Jiuzhi	Draba
Jiuzhi	Cardamine
Jiuzhi	Pegaeophyton
Jiuzhi	Phaeonychium
Jiuzhi	Rorippa
Jiuzhi	Dontostemon
Jiuzhi	Erysimum
Jiuzhi	Eutrema
Jiuzhi	Sisymbrium
Jiuzhi	Smelowskia
Jiuzhi	Thesium
Jiuzhi	Myricaria
Jiuzhi	Plumbagella
Jiuzhi	Koenigia
Jiuzhi	Polygonum
Jiuzhi	Knorringia
Jiuzhi	Persicaria
Jiuzhi	Bistorta
Jiuzhi	Rumex
Jiuzhi	Rheum
Jiuzhi	Pseudostellaria
Jiuzhi	Stellaria
Jiuzhi	Arenaria
Jiuzhi	Silene
Jiuzhi	Dianthus
Jiuzhi	Microgynoecium
Jiuzhi	Chenopodium
Jiuzhi	Primula
Jiuzhi	Androsace
Jiuzhi	Pomatosace
Jiuzhi	Lysimachia
Jiuzhi	Rhododendron
Jiuzhi	Arctous
Jiuzhi	Galium
Jiuzhi	Gentiana
Jiuzhi	Halenia
Jiuzhi	Gentianopsis
Jiuzhi	Comastoma
Jiuzhi	Gentianella
Jiuzhi	Lomatogonium
Jiuzhi	Lomatogoniopsis
Jiuzhi	Swertia
Jiuzhi	Asperugo
Jiuzhi	Trigonotis
Jiuzhi	Microula
Jiuzhi	Actinocarya
Jiuzhi	Anisodus
Jiuzhi	Mandragora
Jiuzhi	Plantago
Jiuzhi	Hippuris
Jiuzhi	Callitriche
Jiuzhi	Lagotis
Jiuzhi	Scrofella
Jiuzhi	Veronica
Jiuzhi	Limosella
Jiuzhi	Veronica
Jiuzhi	Scrophularia
Jiuzhi	Incarvillea
Jiuzhi	Ajuga
Jiuzhi	Scutellaria
Jiuzhi	Nepeta
Jiuzhi	Dracocephalum
Jiuzhi	Galeopsis
Jiuzhi	Lamium
Jiuzhi	Salvia
Jiuzhi	Elsholtzia
Jiuzhi	Lancea
Jiuzhi	Boschniakia
Jiuzhi	Euphrasia
Jiuzhi	Pedicularis
Jiuzhi	Campanula
Jiuzhi	Adenophora
Jiuzhi	Heteropappus
Jiuzhi	Aster
Jiuzhi	Leontopodium
Jiuzhi	Anaphalis
Jiuzhi	Tanacetum
Jiuzhi	Ajania
Jiuzhi	Artemisia
Jiuzhi	Doronicum
Jiuzhi	Senecio
Jiuzhi	Tephroseris
Jiuzhi	Ligularia
Jiuzhi	Cremanthodium
Jiuzhi	Saussurea
Jiuzhi	Xanthopappus
Jiuzhi	Cirsium
Jiuzhi	Sonchus
Jiuzhi	Soroseris
Jiuzhi	Syncalathium
Jiuzhi	Taraxacum
Jiuzhi	Adoxa
Jiuzhi	Lonicera
Jiuzhi	Valeriana
Jiuzhi	Nardostachys
Jiuzhi	Morina
Jiuzhi	Pterocephalus
Jiuzhi	Sanicula
Jiuzhi	Pleurospermum
Jiuzhi	Chamaesium
Jiuzhi	Tongoloa
Jiuzhi	Bupleurum
Jiuzhi	Notopterygium
Jiuzhi	Seseli
Jiuzhi	Angelica
Jiuzhi	Heracleum
Banma	Abies
Banma	Picea
Banma	Larix
Banma	Juniperus
Banma	Aletris
Banma	Fritillaria
Banma	Notholirion
Banma	Cypripedium
Banma	Ponerorchis
Banma	Platanthera
Banma	Herminium
Banma	Habenaria
Banma	Iris
Banma	Allium
Banma	Asparagus
Banma	Polygonatum
Banma	Juncus
Banma	Blysmus
Banma	Carex
Banma	Stephanachne
Banma	Stipa
Banma	Piptatherum
Banma	Ptilagrostis
Banma	Melica
Banma	Festuca
Banma	Poa
Banma	Helictotrichon
Banma	Trisetum
Banma	Koeleria
Banma	Deschampsia
Banma	Phalaris
Banma	Agrostis
Banma	Calamagrostis
Banma	Beckmannia
Banma	Brachypodium
Banma	Bromus
Banma	Leymus
Banma	Elymus
Banma	Kengyilia
Banma	Phragmites
Banma	Pennisetum
Banma	Meconopsis
Banma	Dicranostigma
Banma	Corydalis
Banma	Circaeaster
Banma	Berberis
Banma	Sinopodophyllum
Banma	Caltha
Banma	Trollius
Banma	Actaea
Banma	Aconitum
Banma	Delphinium
Banma	Thalictrum
Banma	Clematis
Banma	Ranunculus
Banma	Paeonia
Banma	Ribes
Banma	Saxifraga
Banma	Chrysosplenium
Banma	Hylotelephium
Banma	Sedum
Banma	Rhodiola
Banma	Thermopsis
Banma	Medicago
Banma	Caragana
Banma	Phyllolobium
Banma	Astragalus
Banma	Oxytropis
Banma	Tibetia
Banma	Corethrodendron
Banma	Hedysarum
Banma	Vicia
Banma	Spiraea
Banma	Sibiraea
Banma	Cotoneaster
Banma	Sorbus
Banma	Malus
Banma	Rubus
Banma	Geum
Banma	Dasiphora
Banma	Potentilla
Banma	Sibbaldia
Banma	Fragaria
Banma	Rosa
Banma	Agrimonia
Banma	Cerasus
Banma	Hippophae
Banma	Rhamnus
Banma	Urtica
Banma	Betula
Banma	Parnassia
Banma	Euonymus
Banma	Hypericum
Banma	Viola
Banma	Salix
Banma	Euphorbia
Banma	Linum
Banma	Geranium
Banma	Circaea
Banma	Epilobium
Banma	Malva
Banma	Daphne
Banma	Stellera
Banma	Raphanus
Banma	Draba
Banma	Cardamine
Banma	Rorippa
Banma	Myricaria
Banma	Koenigia
Banma	Polygonum
Banma	Knorringia
Banma	Persicaria
Banma	Bistorta
Banma	Fallopia
Banma	Fagopyrum
Banma	Rumex
Banma	Rheum
Banma	Stellaria
Banma	Silene
Banma	Dianthus
Banma	Philadelphus
Banma	Impatiens
Banma	Primula
Banma	Androsace
Banma	Pomatosace
Banma	Rhododendron
Banma	Rubia
Banma	Galium
Banma	Gentiana
Banma	Halenia
Banma	Gentianopsis
Banma	Comastoma
Banma	Lomatogonium
Banma	Swertia
Banma	Cynanchum
Banma	Microula
Banma	Cynoglossum
Banma	Anisodus
Banma	Syringa
Banma	Hippuris
Banma	Scrofella
Banma	Veronica
Banma	Ajuga
Banma	Scutellaria
Banma	Nepeta
Banma	Dracocephalum
Banma	Galeopsis
Banma	Salvia
Banma	Elsholtzia
Banma	Isodon
Banma	Lancea
Banma	Mannagettaea
Banma	Phtheirospermum
Banma	Pedicularis
Banma	Cyananthus
Banma	Codonopsis
Banma	Adenophora
Banma	Nannoglottis
Banma	Anaphalis
Banma	Pseudognaphalium
Banma	Ajania
Banma	Artemisia
Banma	Senecio
Banma	Tephroseris
Banma	Sinosenecio
Banma	Ligularia
Banma	Saussurea
Banma	Triosteum
Banma	Lonicera
Banma	Valeriana
Banma	Nardostachys
Banma	Acanthocalyx
Banma	Dipsacus
Banma	Pterocephalus
Banma	Eleutherococcus
Banma	Sanicula
Banma	Anthriscus
Banma	Pleurospermum
Banma	Carum
Banma	Pternopetalum
Banma	Pimpinella
Banma	Angelica
Chengduo	Ephedra
Chengduo	Juniperus
Chengduo	Triglochin
Chengduo	Stuckenia
Chengduo	Fritillaria
Chengduo	Dactylorhiza
Chengduo	Herminium
Chengduo	Iris
Chengduo	Allium
Chengduo	Asparagus
Chengduo	Polygonatum
Chengduo	Juncus
Chengduo	Isolepis
Chengduo	Trichophorum
Chengduo	Blysmus
Chengduo	Carex
Chengduo	Stephanachne
Chengduo	Piptatherum
Chengduo	Stipa
Chengduo	Ptilagrostis
Chengduo	Melica
Chengduo	Festuca
Chengduo	Poa
Chengduo	Catabrosa
Chengduo	Helictotrichon
Chengduo	Trisetum
Chengduo	Koeleria
Chengduo	Deschampsia
Chengduo	Agrostis
Chengduo	Calamagrostis
Chengduo	Littledalea
Chengduo	Bromus
Chengduo	Leymus
Chengduo	Elymus
Chengduo	Kengyilia
Chengduo	Orinus
Chengduo	Pennisetum
Chengduo	Meconopsis
Chengduo	Hypecoum
Chengduo	Corydalis
Chengduo	Berberis
Chengduo	Caltha
Chengduo	Aconitum
Chengduo	Delphinium
Chengduo	Paraquilegia
Chengduo	Thalictrum
Chengduo	Anemone
Chengduo	Clematis
Chengduo	Adonis
Chengduo	Ranunculus
Chengduo	Saxifraga
Chengduo	Chrysosplenium
Chengduo	Sedum
Chengduo	Rhodiola
Chengduo	Thermopsis
Chengduo	Medicago
Chengduo	Caragana
Chengduo	Phyllolobium
Chengduo	Astragalus
Chengduo	Oxytropis
Chengduo	Tibetia
Chengduo	Corethrodendron
Chengduo	Hedysarum
Chengduo	Vicia
Chengduo	Spiraea
Chengduo	Sibiraea
Chengduo	Cotoneaster
Chengduo	Geum
Chengduo	Dasiphora
Chengduo	Potentilla
Chengduo	Hippophae
Chengduo	Urtica
Chengduo	Parnassia
Chengduo	Salix
Chengduo	Euphorbia
Chengduo	Geranium
Chengduo	Stellera
Chengduo	Dilophia
Chengduo	Draba
Chengduo	Cardamine
Chengduo	Phaeonychium
Chengduo	Rorippa
Chengduo	Dontostemon
Chengduo	Goldbachia
Chengduo	Erysimum
Chengduo	Eutrema
Chengduo	Sisymbrium
Chengduo	Descurainia
Chengduo	Smelowskia
Chengduo	Plumbagella
Chengduo	Koenigia
Chengduo	Knorringia
Chengduo	Persicaria
Chengduo	Bistorta
Chengduo	Fagopyrum
Chengduo	Rumex
Chengduo	Rheum
Chengduo	Stellaria
Chengduo	Arenaria
Chengduo	Silene
Chengduo	Krascheninnikovia
Chengduo	Primula
Chengduo	Androsace
Chengduo	Pomatosace
Chengduo	Rhododendron
Chengduo	Rubia
Chengduo	Gentiana
Chengduo	Halenia
Chengduo	Gentianopsis
Chengduo	Comastoma
Chengduo	Gentianella
Chengduo	Jaeschkea
Chengduo	Lomatogonium
Chengduo	Swertia
Chengduo	Microula
Chengduo	Eritrichium
Chengduo	Cuscuta
Chengduo	Convolvulus
Chengduo	Anisodus
Chengduo	Przewalskia
Chengduo	Lagotis
Chengduo	Veronica
Chengduo	Incarvillea
Chengduo	Caryopteris
Chengduo	Ajuga
Chengduo	Nepeta
Chengduo	Dracocephalum
Chengduo	Phlomoides
Chengduo	Galeopsis
Chengduo	Lamium
Chengduo	Eriophyton
Chengduo	Stachys
Chengduo	Salvia
Chengduo	Elsholtzia
Chengduo	Lancea
Chengduo	Orobanche
Chengduo	Mannagettaea
Chengduo	Euphrasia
Chengduo	Pedicularis
Chengduo	Codonopsis
Chengduo	Campanula
Chengduo	Adenophora
Chengduo	Heteropappus
Chengduo	Aster
Chengduo	Erigeron
Chengduo	Nannoglottis
Chengduo	Leontopodium
Chengduo	Anaphalis
Chengduo	Tanacetum
Chengduo	Hippolytia
Chengduo	Ajania
Chengduo	Artemisia
Chengduo	Doronicum
Chengduo	Senecio
Chengduo	Tephroseris
Chengduo	Ligularia
Chengduo	Cremanthodium
Chengduo	Saussurea
Chengduo	Cirsium
Chengduo	Picris
Chengduo	Askellia
Chengduo	Soroseris
Chengduo	Syncalathium
Chengduo	Ixeris
Chengduo	Taraxacum
Chengduo	Lonicera
Chengduo	Valeriana
Chengduo	Acanthocalyx
Chengduo	Morina
Chengduo	Pterocephalus
Chengduo	Sphallerocarpus
Chengduo	Pleurospermum
Chengduo	Vicatia
Chengduo	Chamaesium
Chengduo	Bupleurum
Chengduo	Carum
Chengduo	Sinolimprichtia
Chengduo	Seseli
Chengduo	Heracleum
Tashikuergan	Ephedra
Tashikuergan	Picea
Tashikuergan	Juniperus
Tashikuergan	Triglochin
Tashikuergan	Potamogeton
Tashikuergan	Stuckenia
Tashikuergan	Gagea
Tashikuergan	Dactylorhiza
Tashikuergan	Gymnadenia
Tashikuergan	Iris
Tashikuergan	Allium
Tashikuergan	Juncus
Tashikuergan	Juncus
Tashikuergan	Blysmus
Tashikuergan	Eleocharis
Tashikuergan	Carex
Tashikuergan	Stipa
Tashikuergan	Festuca
Tashikuergan	Puccinellia
Tashikuergan	Poa
Tashikuergan	Trisetum
Tashikuergan	Koeleria
Tashikuergan	Deschampsia
Tashikuergan	Calamagrostis
Tashikuergan	Polypogon
Tashikuergan	Alopecurus
Tashikuergan	Bromus
Tashikuergan	Leymus
Tashikuergan	Hordeum
Tashikuergan	Elymus
Tashikuergan	Kengyilia
Tashikuergan	Setaria
Tashikuergan	Pennisetum
Tashikuergan	Berberis
Tashikuergan	Trollius
Tashikuergan	Delphinium
Tashikuergan	Isopyrum
Tashikuergan	Paraquilegia
Tashikuergan	Thalictrum
Tashikuergan	Pulsatilla
Tashikuergan	Clematis
Tashikuergan	Callianthemum
Tashikuergan	Ranunculus
Tashikuergan	Halerpestes
Tashikuergan	Ribes
Tashikuergan	Saxifraga
Tashikuergan	Orostachys
Tashikuergan	Rhodiola
Tashikuergan	Zygophyllum
Tashikuergan	Thermopsis
Tashikuergan	Trigonella
Tashikuergan	Caragana
Tashikuergan	Astragalus
Tashikuergan	Oxytropis
Tashikuergan	Corethrodendron
Tashikuergan	Hedysarum
Tashikuergan	Cicer
Tashikuergan	Polygala
Tashikuergan	Spiraea
Tashikuergan	Cotoneaster
Tashikuergan	Dasiphora
Tashikuergan	Potentilla
Tashikuergan	Comarum
Tashikuergan	Sibbaldia
Tashikuergan	Rosa
Tashikuergan	Hippophae
Tashikuergan	Rhamnus
Tashikuergan	Betula
Tashikuergan	Parnassia
Tashikuergan	Viola
Tashikuergan	Salix
Tashikuergan	Linum
Tashikuergan	Geranium
Tashikuergan	Nitraria
Tashikuergan	Peganum
Tashikuergan	Malva
Tashikuergan	Conringia
Tashikuergan	Lepidium
Tashikuergan	Thlaspi
Tashikuergan	Dilophia
Tashikuergan	Alyssum
Tashikuergan	Draba
Tashikuergan	Sisymbriopsis
Tashikuergan	Christolea
Tashikuergan	Phaeonychium
Tashikuergan	Solms-laubachia
Tashikuergan	Tetracme
Tashikuergan	Chorispora
Tashikuergan	Leiospora
Tashikuergan	Malcolmia
Tashikuergan	Goldbachia
Tashikuergan	Eutrema
Tashikuergan	Sisymbrium
Tashikuergan	Aphragmus
Tashikuergan	Neotorularia
Tashikuergan	Braya
Tashikuergan	Smelowskia
Tashikuergan	Reaumuria
Tashikuergan	Myricaria
Tashikuergan	Acantholimon
Tashikuergan	Limonium
Tashikuergan	Polygonum
Tashikuergan	Knorringia
Tashikuergan	Bistorta
Tashikuergan	Oxyria
Tashikuergan	Rumex
Tashikuergan	Rheum
Tashikuergan	Stellaria
Tashikuergan	Cerastium
Tashikuergan	Lepyrodiclis
Tashikuergan	Thylacospermum
Tashikuergan	Arenaria
Tashikuergan	Silene
Tashikuergan	Gypsophila
Tashikuergan	Krascheninnikovia
Tashikuergan	Chenopodium
Tashikuergan	Dysphania
Tashikuergan	Primula
Tashikuergan	Androsace
Tashikuergan	Lysimachia
Tashikuergan	Rubia
Tashikuergan	Galium
Tashikuergan	Gentiana
Tashikuergan	Gentianopsis
Tashikuergan	Comastoma
Tashikuergan	Gentianella
Tashikuergan	Lomatogonium
Tashikuergan	Swertia
Tashikuergan	Apocynum
Tashikuergan	Rochelia
Tashikuergan	Arnebia
Tashikuergan	Lappula
Tashikuergan	Eritrichium
Tashikuergan	Plantago
Tashikuergan	Lagotis
Tashikuergan	Veronica
Tashikuergan	Scrophularia
Tashikuergan	Utricularia
Tashikuergan	Nepeta
Tashikuergan	Dracocephalum
Tashikuergan	Elsholtzia
Tashikuergan	Euphrasia
Tashikuergan	Pedicularis
Tashikuergan	Heteropappus
Tashikuergan	Aster
Tashikuergan	Psychrogeton
Tashikuergan	Erigeron
Tashikuergan	Antennaria
Tashikuergan	Leontopodium
Tashikuergan	Inula
Tashikuergan	Richteria
Tashikuergan	Allardia
Tashikuergan	Ajania
Tashikuergan	Artemisia
Tashikuergan	Seriphidium
Tashikuergan	Senecio
Tashikuergan	Ligularia
Tashikuergan	Echinops
Tashikuergan	Saussurea
Tashikuergan	Cousinia
Tashikuergan	Cirsium
Tashikuergan	Klasea
Tashikuergan	Scorzonera
Tashikuergan	Tragopogon
Tashikuergan	Sonchus
Tashikuergan	Lactuca
Tashikuergan	Askellia
Tashikuergan	Crepidiastrum
Tashikuergan	Chondrilla
Tashikuergan	Taraxacum
Tashikuergan	Lonicera
Tashikuergan	Valeriana
Tashikuergan	Carum
Tashikuergan	Schulzia
Tashikuergan	Seseli
Tashikuergan	Pachypleurum
Tashikuergan	Conioselinum
Wuqia	Ephedra
Wuqia	Juniperus
Wuqia	Triglochin
Wuqia	Potamogeton
Wuqia	Stuckenia
Wuqia	Fritillaria
Wuqia	Tulipa
Wuqia	Gagea
Wuqia	Dactylorhiza
Wuqia	Gymnadenia
Wuqia	Iris
Wuqia	Allium
Wuqia	Asparagus
Wuqia	Juncus
Wuqia	Blysmus
Wuqia	Eleocharis
Wuqia	Carex
Wuqia	Stipa
Wuqia	Melica
Wuqia	Festuca
Wuqia	Puccinellia
Wuqia	Poa
Wuqia	Trisetum
Wuqia	Calamagrostis
Wuqia	Polypogon
Wuqia	Bromus
Wuqia	Leymus
Wuqia	Hordeum
Wuqia	Kengyilia
Wuqia	Agropyron
Wuqia	Setaria
Wuqia	Corydalis
Wuqia	Berberis
Wuqia	Trollius
Wuqia	Delphinium
Wuqia	Isopyrum
Wuqia	Paraquilegia
Wuqia	Thalictrum
Wuqia	Anemone
Wuqia	Pulsatilla
Wuqia	Clematis
Wuqia	Callianthemum
Wuqia	Ranunculus
Wuqia	Halerpestes
Wuqia	Orostachys
Wuqia	Zygophyllum
Wuqia	Thermopsis
Wuqia	Caragana
Wuqia	Astragalus
Wuqia	Oxytropis
Wuqia	Corethrodendron
Wuqia	Hedysarum
Wuqia	Cotoneaster
Wuqia	Potentilla
Wuqia	Comarum
Wuqia	Hippophae
Wuqia	Urtica
Wuqia	Euphorbia
Wuqia	Diarthron
Wuqia	Lepidium
Wuqia	Thlaspi
Wuqia	Capsella
Wuqia	Tetracme
Wuqia	Chorispora
Wuqia	Leiospora
Wuqia	Parrya
Wuqia	Malcolmia
Wuqia	Eutrema
Wuqia	Sisymbrium
Wuqia	Aphragmus
Wuqia	Braya
Wuqia	Descurainia
Wuqia	Smelowskia
Wuqia	Reaumuria
Wuqia	Acantholimon
Wuqia	Limonium
Wuqia	Polygonum
Wuqia	Bistorta
Wuqia	Koenigia
Wuqia	Oxyria
Wuqia	Rumex
Wuqia	Rheum
Wuqia	Kalidium
Wuqia	Krascheninnikovia
Wuqia	Atriplex
Wuqia	Sympegma
Wuqia	Salsola
Wuqia	Primula
Wuqia	Androsace
Wuqia	Lysimachia
Wuqia	Rubia
Wuqia	Galium
Wuqia	Gentiana
Wuqia	Gentianopsis
Wuqia	Comastoma
Wuqia	Gentianella
Wuqia	Lomatogonium
Wuqia	Swertia
Wuqia	Apocynum
Wuqia	Arnebia
Wuqia	Asperugo
Wuqia	Lappula
Wuqia	Eritrichium
Wuqia	Cuscuta
Wuqia	Plantago
Wuqia	Veronica
Wuqia	Linaria
Wuqia	Scrophularia
Wuqia	Scutellaria
Wuqia	Lagopsis
Wuqia	Lagopsis
Wuqia	Nepeta
Wuqia	Dracocephalum
Wuqia	Phlomoides
Wuqia	Lamium
Wuqia	Eriophyton
Wuqia	Lagochilus
Wuqia	Ziziphora
Wuqia	Elsholtzia
Wuqia	Orobanche
Wuqia	Pedicularis
Wuqia	Codonopsis
Wuqia	Aster
Wuqia	Rhinactinidia
Wuqia	Asterothamnus
Wuqia	Psychrogeton
Wuqia	Erigeron
Wuqia	Leontopodium
Wuqia	Inula
Wuqia	Tanacetum
Wuqia	Richteria
Wuqia	Artemisia
Wuqia	Seriphidium
Wuqia	Senecio
Wuqia	Tephroseris
Wuqia	Ligularia
Wuqia	Echinops
Wuqia	Saussurea
Wuqia	Cousinia
Wuqia	Schmalhausenia
Wuqia	Cirsium
Wuqia	Klasea
Wuqia	Scorzonera
Wuqia	Tragopogon
Wuqia	Sonchus
Wuqia	Lactuca
Wuqia	Crepis
Wuqia	Askellia
Wuqia	Chondrilla
Wuqia	Taraxacum
Wuqia	Lonicera
Wuqia	Valeriana
Wuqia	Pleurospermum
Wuqia	Bupleurum
Wuqia	Carum
Wuqia	Aegopodium
Wuqia	Schulzia
Wuqia	Seseli
Wuqia	Conioselinum
Wuqia	Angelica
Yecheng	Ephedra
Yecheng	Picea
Yecheng	Juniperus
Yecheng	Triglochin
Yecheng	Potamogeton
Yecheng	Stuckenia
Yecheng	Zannichellia
Yecheng	Gagea
Yecheng	Neottia
Yecheng	Cypripedium
Yecheng	Dactylorhiza
Yecheng	Iris
Yecheng	Allium
Yecheng	Asparagus
Yecheng	Juncus
Yecheng	Blysmus
Yecheng	Eleocharis
Yecheng	Carex
Yecheng	Stephanachne
Yecheng	Stipa
Yecheng	Melica
Yecheng	Festuca
Yecheng	Puccinellia
Yecheng	Poa
Yecheng	Catabrosa
Yecheng	Trisetum
Yecheng	Koeleria
Yecheng	Calamagrostis
Yecheng	Polypogon
Yecheng	Leymus
Yecheng	Hordeum
Yecheng	Elymus
Yecheng	Kengyilia
Yecheng	Phragmites
Yecheng	Schismus
Yecheng	Setaria
Yecheng	Pennisetum
Yecheng	Hypecoum
Yecheng	Corydalis
Yecheng	Berberis
Yecheng	Delphinium
Yecheng	Isopyrum
Yecheng	Paraquilegia
Yecheng	Anemone
Yecheng	Pulsatilla
Yecheng	Clematis
Yecheng	Halerpestes
Yecheng	Ribes
Yecheng	Saxifraga
Yecheng	Orostachys
Yecheng	Hylotelephium
Yecheng	Rhodiola
Yecheng	Zygophyllum
Yecheng	Thermopsis
Yecheng	Medicago
Yecheng	Caragana
Yecheng	Astragalus
Yecheng	Oxytropis
Yecheng	Cotoneaster
Yecheng	Sorbus
Yecheng	Dasiphora
Yecheng	Potentilla
Yecheng	Comarum
Yecheng	Sibbaldia
Yecheng	Chamaerhodos
Yecheng	Rosa
Yecheng	Hippophae
Yecheng	Urtica
Yecheng	Parnassia
Yecheng	Viola
Yecheng	Salix
Yecheng	Euphorbia
Yecheng	Nitraria
Yecheng	Peganum
Yecheng	Lepidium
Yecheng	Dilophia
Yecheng	Alyssum
Yecheng	Draba
Yecheng	Christolea
Yecheng	Leiospora
Yecheng	Malcolmia
Yecheng	Erysimum
Yecheng	Pycnoplinthus
Yecheng	Neotorularia
Yecheng	Braya
Yecheng	Reaumuria
Yecheng	Myricaria
Yecheng	Acantholimon
Yecheng	Limonium
Yecheng	Polygonum
Yecheng	Bistorta
Yecheng	Oxyria
Yecheng	Rumex
Yecheng	Rheum
Yecheng	Stellaria
Yecheng	Cerastium
Yecheng	Arenaria
Yecheng	Silene
Yecheng	Krascheninnikovia
Yecheng	Atriplex
Yecheng	Corispermum
Yecheng	Chenopodium
Yecheng	Bassia
Yecheng	Sympegma
Yecheng	Halogeton
Yecheng	Salsola
Yecheng	Primula
Yecheng	Androsace
Yecheng	Lysimachia
Yecheng	Gentiana
Yecheng	Gentianopsis
Yecheng	Comastoma
Yecheng	Gentianella
Yecheng	Lomatogonium
Yecheng	Apocynum
Yecheng	Arnebia
Yecheng	Lappula
Yecheng	Eritrichium
Yecheng	Cuscuta
Yecheng	Convolvulus
Yecheng	Plantago
Yecheng	Lagotis
Yecheng	Veronica
Yecheng	Scrophularia
Yecheng	Nepeta
Yecheng	Dracocephalum
Yecheng	Mentha
Yecheng	Elsholtzia
Yecheng	Orobanche
Yecheng	Pedicularis
Yecheng	Codonopsis
Yecheng	Adenophora
Yecheng	Heteropappus
Yecheng	Aster
Yecheng	Erigeron
Yecheng	Leontopodium
Yecheng	Inula
Yecheng	Tanacetum
Yecheng	Allardia
Yecheng	Ajania
Yecheng	Artemisia
Yecheng	Seriphidium
Yecheng	Senecio
Yecheng	Echinops
Yecheng	Saussurea
Yecheng	Cirsium
Yecheng	Scorzonera
Yecheng	Sonchus
Yecheng	Lactuca
Yecheng	Crepis
Yecheng	Askellia
Yecheng	Youngia
Yecheng	Crepidiastrum
Yecheng	Launaea
Yecheng	Taraxacum
Yecheng	Lonicera
Yecheng	Valeriana
Yecheng	Pleurospermum
Yecheng	Aegopodium
Yecheng	Seseli
Aketao	Ephedra
Aketao	Picea
Aketao	Juniperus
Aketao	Stuckenia
Aketao	Triglochin
Aketao	Gagea
Aketao	Asparagus
Aketao	Dactylorhiza
Aketao	Iris
Aketao	Allium
Aketao	Juncus
Aketao	Blysmus
Aketao	Eleocharis
Aketao	Carex
Aketao	Stipa
Aketao	Festuca
Aketao	Puccinellia
Aketao	Poa
Aketao	Trisetum
Aketao	Koeleria
Aketao	Calamagrostis
Aketao	Polypogon
Aketao	Leymus
Aketao	Hordeum
Aketao	Elymus
Aketao	Kengyilia
Aketao	Agropyron
Aketao	Berberis
Aketao	Trollius
Aketao	Delphinium
Aketao	Isopyrum
Aketao	Paraquilegia
Aketao	Thalictrum
Aketao	Anemone
Aketao	Pulsatilla
Aketao	Clematis
Aketao	Callianthemum
Aketao	Ranunculus
Aketao	Halerpestes
Aketao	Ribes
Aketao	Saxifraga
Aketao	Orostachys
Aketao	Hylotelephium
Aketao	Rhodiola
Aketao	Myriophyllum
Aketao	Zygophyllum
Aketao	Thermopsis
Aketao	Caragana
Aketao	Astragalus
Aketao	Oxytropis
Aketao	Hedysarum
Aketao	Sorbus
Aketao	Potentilla
Aketao	Comarum
Aketao	Sibbaldia
Aketao	Chamaerhodos
Aketao	Rosa
Aketao	Hippophae
Aketao	Betula
Aketao	Parnassia
Aketao	Viola
Aketao	Salix
Aketao	Geranium
Aketao	Nitraria
Aketao	Peganum
Aketao	Malva
Aketao	Lepidium
Aketao	Alyssum
Aketao	Draba
Aketao	Christolea
Aketao	Solms-laubachia
Aketao	Leiospora
Aketao	Malcolmia
Aketao	Cryptospora
Aketao	Sisymbrium
Aketao	Neotorularia
Aketao	Braya
Aketao	Smelowskia
Aketao	Reaumuria
Aketao	Acantholimon
Aketao	Knorringia
Aketao	Polygonum
Aketao	Bistorta
Aketao	Oxyria
Aketao	Rumex
Aketao	Rheum
Aketao	Stellaria
Aketao	Cerastium
Aketao	Silene
Aketao	Krascheninnikovia
Aketao	Atriplex
Aketao	Chenopodium
Aketao	Dysphania
Aketao	Suaeda
Aketao	Sympegma
Aketao	Salsola
Aketao	Primula
Aketao	Androsace
Aketao	Lysimachia
Aketao	Rubia
Aketao	Galium
Aketao	Gentiana
Aketao	Gentianella
Aketao	Swertia
Aketao	Arnebia
Aketao	Lappula
Aketao	Eritrichium
Aketao	Plantago
Aketao	Lagotis
Aketao	Veronica
Aketao	Linaria
Aketao	Scrophularia
Aketao	Utricularia
Aketao	Scutellaria
Aketao	Dracocephalum
Aketao	Phlomoides
Aketao	Lagochilus
Aketao	Mentha
Aketao	Elsholtzia
Aketao	Convolvulus
Aketao	Euphrasia
Aketao	Pedicularis
Aketao	Heteropappus
Aketao	Aster
Aketao	Asterothamnus
Aketao	Erigeron
Aketao	Inula
Aketao	Leontopodium
Aketao	Richteria
Aketao	Allardia
Aketao	Ajania
Aketao	Artemisia
Aketao	Seriphidium
Aketao	Senecio
Aketao	Echinops
Aketao	Saussurea
Aketao	Cirsium
Aketao	Klasea
Aketao	Scorzonera
Aketao	Askellia
Aketao	Sonchus
Aketao	Launaea
Aketao	Lactuca
Aketao	Crepidiastrum
Aketao	Chondrilla
Aketao	Taraxacum
Aketao	Lonicera
Aketao	Valeriana
Aketao	Aegopodium
Aketao	Seseli
Aketao	Angelica
Qumalai	Ephedra
Qumalai	Juniperus
Qumalai	Triglochin
Qumalai	Gagea
Qumalai	Iris
Qumalai	Allium
Qumalai	Juncus
Qumalai	Blysmus
Qumalai	Carex
Qumalai	Piptatherum
Qumalai	Stipa
Qumalai	Ptilagrostis
Qumalai	Festuca
Qumalai	Puccinellia
Qumalai	Poa
Qumalai	Catabrosa
Qumalai	Helictotrichon
Qumalai	Trisetum
Qumalai	Koeleria
Qumalai	Deschampsia
Qumalai	Anthoxanthum
Qumalai	Calamagrostis
Qumalai	Littledalea
Qumalai	Bromus
Qumalai	Leymus
Qumalai	Elymus
Qumalai	Kengyilia
Qumalai	Orinus
Qumalai	Meconopsis
Qumalai	Hypecoum
Qumalai	Corydalis
Qumalai	Aconitum
Qumalai	Delphinium
Qumalai	Paraquilegia
Qumalai	Thalictrum
Qumalai	Anemone
Qumalai	Clematis
Qumalai	Adonis
Qumalai	Ranunculus
Qumalai	Halerpestes
Qumalai	Ribes
Qumalai	Saxifraga
Qumalai	Sedum
Qumalai	Rhodiola
Qumalai	Thermopsis
Qumalai	Medicago
Qumalai	Medicago
Qumalai	Caragana
Qumalai	Phyllolobium
Qumalai	Astragalus
Qumalai	Oxytropis
Qumalai	Tibetia
Qumalai	Hedysarum
Qumalai	Hedysarum
Qumalai	Spiraea
Qumalai	Sibiraea
Qumalai	Cotoneaster
Qumalai	Geum
Qumalai	Dasiphora
Qumalai	Potentilla
Qumalai	Urtica
Qumalai	Parnassia
Qumalai	Salix
Qumalai	Euphorbia
Qumalai	Epilobium
Qumalai	Stellera
Qumalai	Lepidium
Qumalai	Thlaspi
Qumalai	Dilophia
Qumalai	Draba
Qumalai	Cardamine
Qumalai	Solms-laubachia
Qumalai	Dontostemon
Qumalai	Goldbachia
Qumalai	Erysimum
Qumalai	Eutrema
Qumalai	Sisymbrium
Qumalai	Aphragmus
Qumalai	Braya
Qumalai	Smelowskia
Qumalai	Myricaria
Qumalai	Koenigia
Qumalai	Bistorta
Qumalai	Knorringia
Qumalai	Persicaria
Qumalai	Rheum
Qumalai	Stellaria
Qumalai	Arenaria
Qumalai	Silene
Qumalai	Microgynoecium
Qumalai	Axyris
Qumalai	Krascheninnikovia
Qumalai	Primula
Qumalai	Androsace
Qumalai	Pomatosace
Qumalai	Rubia
Qumalai	Galium
Qumalai	Gentiana
Qumalai	Gentianopsis
Qumalai	Comastoma
Qumalai	Gentianella
Qumalai	Lomatogonium
Qumalai	Swertia
Qumalai	Trigonotis
Qumalai	Microula
Qumalai	Anisodus
Qumalai	Przewalskia
Qumalai	Plantago
Qumalai	Lagotis
Qumalai	Veronica
Qumalai	Incarvillea
Qumalai	Caryopteris
Qumalai	Ajuga
Qumalai	Nepeta
Qumalai	Dracocephalum
Qumalai	Lamium
Qumalai	Eriophyton
Qumalai	Salvia
Qumalai	Elsholtzia
Qumalai	Lancea
Qumalai	Euphrasia
Qumalai	Pedicularis
Qumalai	Adenophora
Qumalai	Heteropappus
Qumalai	Aster
Qumalai	Nannoglottis
Qumalai	Leontopodium
Qumalai	Anaphalis
Qumalai	Ajania
Qumalai	Artemisia
Qumalai	Senecio
Qumalai	Tephroseris
Qumalai	Cremanthodium
Qumalai	Saussurea
Qumalai	Cirsium
Qumalai	Askellia
Qumalai	Soroseris
Qumalai	Syncalathium
Qumalai	Taraxacum
Qumalai	Lonicera
Qumalai	Valeriana
Qumalai	Morina
Qumalai	Chamaesium
Maduo	Ephedra
Maduo	Triglochin
Maduo	Potamogeton
Maduo	Stuckenia
Maduo	Gagea
Maduo	Iris
Maduo	Allium
Maduo	Juncus
Maduo	Eleocharis
Maduo	Carex
Maduo	Stipa
Maduo	Ptilagrostis
Maduo	Melica
Maduo	Festuca
Maduo	Puccinellia
Maduo	Poa
Maduo	Catabrosa
Maduo	Helictotrichon
Maduo	Trisetum
Maduo	Koeleria
Maduo	Anthoxanthum
Maduo	Agrostis
Maduo	Calamagrostis
Maduo	Littledalea
Maduo	Leymus
Maduo	Elymus
Maduo	Kengyilia
Maduo	Agropyron
Maduo	Meconopsis
Maduo	Hypecoum
Maduo	Corydalis
Maduo	Circaeaster
Maduo	Caltha
Maduo	Trollius
Maduo	Aconitum
Maduo	Delphinium
Maduo	Thalictrum
Maduo	Clematis
Maduo	Callianthemum
Maduo	Ranunculus
Maduo	Halerpestes
Maduo	Saxifraga
Maduo	Chrysosplenium
Maduo	Sedum
Maduo	Rhodiola
Maduo	Thermopsis
Maduo	Medicago
Maduo	Caragana
Maduo	Astragalus
Maduo	Oxytropis
Maduo	Tibetia
Maduo	Hedysarum
Maduo	Spiraea
Maduo	Sibiraea
Maduo	Geum
Maduo	Dasiphora
Maduo	Potentilla
Maduo	Sibbaldia
Maduo	Hippophae
Maduo	Parnassia
Maduo	Salix
Maduo	Euphorbia
Maduo	Geranium
Maduo	Epilobium
Maduo	Lepidium
Maduo	Dilophia
Maduo	Draba
Maduo	Cardamine
Maduo	Pegaeophyton
Maduo	Solms-laubachia
Maduo	Dontostemon
Maduo	Erysimum
Maduo	Eutrema
Maduo	Aphragmus
Maduo	Braya
Maduo	Smelowskia
Maduo	Myricaria
Maduo	Plumbagella
Maduo	Limonium
Maduo	Koenigia
Maduo	Knorringia
Maduo	Bistorta
Maduo	Rheum
Maduo	Stellaria
Maduo	Arenaria
Maduo	Silene
Maduo	Axyris
Maduo	Krascheninnikovia
Maduo	Atriplex
Maduo	Corispermum
Maduo	Chenopodium
Maduo	Suaeda
Maduo	Primula
Maduo	Androsace
Maduo	Pomatosace
Maduo	Lysimachia
Maduo	Galium
Maduo	Gentiana
Maduo	Halenia
Maduo	Gentianopsis
Maduo	Comastoma
Maduo	Gentianella
Maduo	Lomatogonium
Maduo	Swertia
Maduo	Microula
Maduo	Actinocarya
Maduo	Przewalskia
Maduo	Plantago
Maduo	Hippuris
Maduo	Lagotis
Maduo	Veronica
Maduo	Scrophularia
Maduo	Incarvillea
Maduo	Nepeta
Maduo	Dracocephalum
Maduo	Elsholtzia
Maduo	Lancea
Maduo	Pedicularis
Maduo	Adenophora
Maduo	Heteropappus
Maduo	Aster
Maduo	Leontopodium
Maduo	Anaphalis
Maduo	Ajania
Maduo	Artemisia
Maduo	Senecio
Maduo	Tephroseris
Maduo	Ligularia
Maduo	Cremanthodium
Maduo	Saussurea
Maduo	Askellia
Maduo	Youngia
Maduo	Soroseris
Maduo	Taraxacum
Maduo	Lonicera
Maduo	Sphallerocarpus
Maduo	Pleurospermum
Maduo	Chamaesium
Maduo	Sinolimprichtia
Maduo	Heracleum
Ritu	Ephedra
Ritu	Triglochin
Ritu	Potamogeton
Ritu	Stuckenia
Ritu	Allium
Ritu	Juncus
Ritu	Blysmus
Ritu	Eleocharis
Ritu	Carex
Ritu	Stipa
Ritu	Festuca
Ritu	Puccinellia
Ritu	Poa
Ritu	Trisetum
Ritu	Calamagrostis
Ritu	Bromus
Ritu	Leymus
Ritu	Hordeum
Ritu	Elymus
Ritu	Kengyilia
Ritu	Phragmites
Ritu	Orinus
Ritu	Setaria
Ritu	Pennisetum
Ritu	Hypecoum
Ritu	Corydalis
Ritu	Delphinium
Ritu	Paraquilegia
Ritu	Thalictrum
Ritu	Clematis
Ritu	Ranunculus
Ritu	Halerpestes
Ritu	Saxifraga
Ritu	Rhodiola
Ritu	Myriophyllum
Ritu	Thermopsis
Ritu	Caragana
Ritu	Phyllolobium
Ritu	Astragalus
Ritu	Oxytropis
Ritu	Hedysarum
Ritu	Dasiphora
Ritu	Potentilla
Ritu	Chamaerhodos
[truncated: 1,476 more rows]
