# Supplementary material for: Current biogeographical roles of the Kunlun Mountains
Source: Ecol Evol. 2022 Jan 15;12(1):e8493. doi: 10.1002/ece3.8493 (PMC8809438; doi:10.1002/ece3.8493)
Supplement: Supplementary file 2 — Appendix S2 [file ECE3-12-e8493-s003.xlsx]

## Sheet: Sheet1
Family	Genus	species	Growth forms
			Tree	Shrub	Liana	Herbaceous climbers	Annual herbs	Perennial herbs	Endemic species
Ephedraceae	Ephedra	Ephedra_przewalskii		1
Ephedraceae	Ephedra	Ephedra_intermedia		1
Ephedraceae	Ephedra	Ephedra_gerardiana		1
Ephedraceae	Ephedra	Ephedra_monosperma		1
Ephedraceae	Ephedra	Ephedra_regeliana		1
Ephedraceae	Ephedra	Ephedra_minuta		1					ES
Ephedraceae	Ephedra	Ephedra_fedtschenkoae		1
Pinaceae	Abies	Abies_squamata	1						ES
Pinaceae	Abies	Abies_recurvata	1						ES
Pinaceae	Picea	Picea_asperata	1						ES
Pinaceae	Picea	Picea_crassifolia	1						ES
Pinaceae	Picea	Picea_schrenkiana	1
Pinaceae	Picea	Picea_smithiana	1
Pinaceae	Picea	Picea_brachytyla	1
Pinaceae	Picea	Picea_likiangensis	1
Pinaceae	Picea	Picea_purpurea	1						ES
Pinaceae	Larix	Larix_potaninii	1
Cupressaceae	Juniperus	Juniperus_semiglobosa	1
Cupressaceae	Juniperus	Juniperus_squamata	1
Cupressaceae	Juniperus	Juniperus_pingii	1						ES
Cupressaceae	Juniperus	Juniperus_saltuaria	1						ES
Cupressaceae	Juniperus	Juniperus_komarovii	1						ES
Cupressaceae	Juniperus	Juniperus_przewalskii	1						ES
Cupressaceae	Juniperus	Juniperus_convallium	1						ES
Cupressaceae	Juniperus	Juniperus_tibetica	1						ES
Cupressaceae	Juniperus	Juniperus_pseudosabina	1
Alismataceae	Alisma	Alisma_plantago-aquatica_subsp._orientale						1
Juncaginaceae	Triglochin	Triglochin_palustris						1
Juncaginaceae	Triglochin	Triglochin_maritima						1
Potamogetonaceae	Potamogeton	Potamogeton_pusillus						1
Potamogetonaceae	Potamogeton	Potamogeton_perfoliatus						1
Potamogetonaceae	Potamogeton	Potamogeton_natans						1
Potamogetonaceae	Potamogeton	Potamogeton_nodosus						1
Potamogetonaceae	Stuckenia	Stuckenia_pectinata						1
Potamogetonaceae	Stuckenia	Stuckenia_filiformis						1
Potamogetonaceae	Stuckenia	Stuckenia_pamirica						1
Potamogetonaceae	Zannichellia	Zannichellia_palustris						1
Nartheciaceae	Aletris	Aletris_glabra						1
Liliaceae	Fritillaria	Fritillaria_unibracteata						1	ES
Liliaceae	Fritillaria	Fritillaria_walujewii						1
Liliaceae	Fritillaria	Fritillaria_delavayi						1
Liliaceae	Fritillaria	Fritillaria_przewalskii						1	ES
Liliaceae	Notholirion	Notholirion_bulbuliferum						1
Liliaceae	Tulipa	Tulipa_dasystemon						1
Liliaceae	Gagea	Gagea_serotina						1
Liliaceae	Gagea	Gagea_jaeschkei						1
Liliaceae	Gagea	Gagea_pauciflora						1
Liliaceae	Gagea	Gagea_kunawurensis						1
Liliaceae	Gagea	Gagea_olgae						1
Liliaceae	Gagea	Gagea_neopopovii						1
Orchidaceae	Neottia	Neottia_camtschatea						1
Orchidaceae	Cypripedium	Cypripedium_macranthos						1
Orchidaceae	Cypripedium	Cypripedium_franchetii						1	ES
Orchidaceae	Dactylorhiza	Dactylorhiza_viridis						1
Orchidaceae	Dactylorhiza	Dactylorhiza_hatagirea						1
Orchidaceae	Dactylorhiza	Dactylorhiza_umbrosa						1
Orchidaceae	Gymnadenia	Gymnadenia_orchidis						1
Orchidaceae	Gymnadenia	Gymnadenia_conopsea						1
Orchidaceae	Galearis	Galearis_tschiliensis						1
Orchidaceae	Ponerorchis	Ponerorchis_chusua						1
Orchidaceae	Platanthera	Platanthera_fuscescens						1
Orchidaceae	Herminium	Herminium_monorchis						1
Orchidaceae	Herminium	Herminium_alaschanicum						1
Orchidaceae	Herminium	Herminium_humidicola						1	ES
Orchidaceae	Herminium	Herminium_esquirolii						1
Orchidaceae	Habenaria	Habenaria_aitchisonii						1
Iridaceae	Iris	Iris_potaninii						1
Iridaceae	Iris	Iris_potaninii_var._ionantha						1
Iridaceae	Iris	Iris_qinghainica						1	ES
Iridaceae	Iris	Iris_tigridia						1
Iridaceae	Iris	Iris_goniocarpa						1
Iridaceae	Iris	Iris_ruthenica						1
Iridaceae	Iris	Iris_lactea						1
Iridaceae	Iris	Iris_songarica						1
Iridaceae	Iris	Iris_loczyi						1
Iridaceae	Iris	Iris_halophila						1
Iridaceae	Iris	Iris_ensata						1
Amaryllidaceae	Allium	Allium_prattii						1
Amaryllidaceae	Allium	Allium_sikkimense						1
Amaryllidaceae	Allium	Allium_cyaneum						1
Amaryllidaceae	Allium	Allium_glomeratum						1
Amaryllidaceae	Allium	Allium_tanguticum						1	ES
Amaryllidaceae	Allium	Allium_przewalskianum						1
Amaryllidaceae	Allium	Allium_polyrhizum						1
Amaryllidaceae	Allium	Allium_saxatile						1
Amaryllidaceae	Allium	Allium_atrosanguineum						1
Amaryllidaceae	Allium	Allium_schoenoprasum						1
Amaryllidaceae	Allium	Allium_chrysocephalum						1	ES
Amaryllidaceae	Allium	Allium_rude						1	ES
Amaryllidaceae	Allium	Allium_carolinianum						1
Amaryllidaceae	Allium	Allium_mongolicum						1
Amaryllidaceae	Allium	Allium_korolkowii						1
Amaryllidaceae	Allium	Allium_kokanicum						1
Amaryllidaceae	Allium	Allium_oreoprasum						1
Amaryllidaceae	Allium	Allium_cyathophorum						1	ES
Amaryllidaceae	Allium	Allium_platyspathum						1
Asparagaceae	Asparagus	Asparagus_filicinus						1
Asparagaceae	Asparagus	Asparagus_longiflorus						1	ES
Asparagaceae	Asparagus	Asparagus_angulofractus						1
Asparagaceae	Polygonatum	Polygonatum_cirrhifolium						1
Asparagaceae	Polygonatum	Polygonatum_verticillatum						1
Juncaceae	Juncus	Juncus_bufonius						1
Juncaceae	Juncus	Juncus_heptopotamicus						1
Juncaceae	Juncus	Juncus_articulatus						1
Juncaceae	Juncus	Juncus_allioides						1
Juncaceae	Juncus	Juncus_potaninii						1	ES
Juncaceae	Juncus	Juncus_kingii						1
Juncaceae	Juncus	Juncus_leucomelas						1
Juncaceae	Juncus	Juncus_thomsonii						1
Juncaceae	Juncus	Juncus_triglumis						1
Juncaceae	Juncus	Juncus_sikkimensis						1
Juncaceae	Juncus	Juncus_amplifolius						1
Juncaceae	Juncus	Juncus_himalensis						1
Juncaceae	Juncus	Juncus_castaneus						1
Cyperaceae	Isolepis	Isolepis_setacea						1
Cyperaceae	Trichophorum	Trichophorum_distigmaticum						1
Cyperaceae	Blysmus	Blysmus_compressus						1
Cyperaceae	Blysmus	Blysmus_sinocompressus						1
Cyperaceae	Blysmus	Blysmus_rufus						1
Cyperaceae	Eleocharis	Eleocharis_quinqueflora						1
Cyperaceae	Eleocharis	Eleocharis_palustris						1
Cyperaceae	Eleocharis	Eleocharis_uniglumis						1
Cyperaceae	Carex	Carex_nudicarpa						1
Cyperaceae	Carex	Carex_hohxilensis						1	ES
Cyperaceae	Carex	Carex_hughii						1
Cyperaceae	Carex	Carex_vidua						1
Cyperaceae	Carex	Carex_parvula						1
Cyperaceae	Carex	Carex_pseuduncinoides						1
Cyperaceae	Carex	Carex_kokanica						1
Cyperaceae	Carex	Carex_macroprophylla						1
Cyperaceae	Carex	Carex_alatauensis						1
Cyperaceae	Carex	Carex_coninux						1
Cyperaceae	Carex	Carex_tibetikobresia						1	ES
Cyperaceae	Carex	Carex_deasyi						1
Cyperaceae	Carex	Carex_setschwanensis						1	ES
Cyperaceae	Carex	Carex_capillifolia						1
Cyperaceae	Carex	Carex_bistaminata						1
Cyperaceae	Carex	Carex_sargentiana						1
Cyperaceae	Carex	Carex_microglochin						1
Cyperaceae	Carex	Carex_parva						1
Cyperaceae	Carex	Carex_pamirensis						1
Cyperaceae	Carex	Carex_zekogensis						1	ES
Cyperaceae	Carex	Carex_chlorostachys						1
Cyperaceae	Carex	Carex_nivalis						1
Cyperaceae	Carex	Carex_coriophora						1
Cyperaceae	Carex	Carex_atrofusca_subsp._minor						1
Cyperaceae	Carex	Carex_montis-everestii						1
Cyperaceae	Carex	Carex_stenocarpa						1
Cyperaceae	Carex	Carex_scabrirostris						1	ES
Cyperaceae	Carex	Carex_alajica						1
Cyperaceae	Carex	Carex_haematostoma						1
Cyperaceae	Carex	Carex_heshuonensis						1	ES
Cyperaceae	Carex	Carex_przewalskii						1	ES
Cyperaceae	Carex	Carex_hancockiana						1
Cyperaceae	Carex	Carex_kansuensis						1	ES
Cyperaceae	Carex	Carex_atrata_subsp._pullata						1
Cyperaceae	Carex	Carex_lehmannii						1
Cyperaceae	Carex	Carex_melanantha						1
Cyperaceae	Carex	Carex_moorcroftii						1
Cyperaceae	Carex	Carex_tangulashanensis						1	ES
Cyperaceae	Carex	Carex_ivanoviae						1	ES
Cyperaceae	Carex	Carex_korshinskyi						1
Cyperaceae	Carex	Carex_aridula						1	ES
Cyperaceae	Carex	Carex_turkestanica						1
Cyperaceae	Carex	Carex_asperifructus						1	ES
Cyperaceae	Carex	Carex_capilliculmis						1	ES
Cyperaceae	Carex	Carex_crebra						1	ES
Cyperaceae	Carex	Carex_pediformis						1
Cyperaceae	Carex	Carex_orbicularis						1
Cyperaceae	Carex	Carex_satakeana						1	ES
Cyperaceae	Carex	Carex_bigelowii_subsp._ensifolia						1
Cyperaceae	Carex	Carex_muliensis						1	ES
Cyperaceae	Carex	Carex_nubigena						1
Cyperaceae	Carex	Carex_pseudofoetida						1
Cyperaceae	Carex	Carex_enervis						1
Cyperaceae	Carex	Carex_nebularum						1
Cyperaceae	Carex	Carex_curaica						1
Cyperaceae	Carex	Carex_stenophylla_subsp._stenophylloides						1
Poaceae	Stephanachne	Stephanachne_nigrescens						1	ES
Poaceae	Stephanachne	Stephanachne_pappophorea						1
Poaceae	Sinochasea	Sinochasea_trigyna						1
Poaceae	Duthiea	Duthiea_brachypodium						1
Poaceae	Piptatherum	Piptatherum_munroi						1
Poaceae	Piptatherum	Piptatherum_tibeticum						1	ES
Poaceae	Stipa	Stipa_pappiformis						1	ES
Poaceae	Stipa	Stipa_bungeana						1
Poaceae	Stipa	Stipa_capillacea						1
Poaceae	Stipa	Stipa_sareptana						1
Poaceae	Stipa	Stipa_grandis						1
Poaceae	Stipa	Stipa_tianschanica						1
Poaceae	Stipa	Stipa_caucasica						1
Poaceae	Stipa	Stipa_regeliana						1
Poaceae	Stipa	Stipa_subsessiliflora						1
Poaceae	Stipa	Stipa_aliena						1	ES
Poaceae	Stipa	Stipa_penicillata						1	ES
Poaceae	Stipa	Stipa_himalaica						1
Poaceae	Stipa	Stipa_richteriana						1
Poaceae	Stipa	Stipa_breviflora						1
Poaceae	Stipa	Stipa_orientalis						1
Poaceae	Stipa	Stipa_purpurea						1
Poaceae	Stipa	Stipa_roborowskyi						1
Poaceae	Stipa	Stipa_saposhnikowii						1
Poaceae	Stipa	Stipa_splendens						1
Poaceae	Stipa	Stipa_chingii						1	ES
Poaceae	Stipa	Stipa_duthiei						1
Poaceae	Stipa	Stipa_sibirica						1
Poaceae	Stipa	Stipa_inebrians						1
Poaceae	Stipa	Stipa_concinna						1
Poaceae	Stipa	Stipa_mongholica						1
Poaceae	Ptilagrostis	Ptilagrostis_luquensis						1	ES
Poaceae	Ptilagrostis	Ptilagrostis_dichotoma						1
Poaceae	Ptilagrostis	Ptilagrostis_junatovii						1
Poaceae	Melica	Melica_przewalskyi						1	ES
Poaceae	Melica	Melica_virgata						1
Poaceae	Melica	Melica_kozlovii						1
Poaceae	Melica	Melica_tangutorum						1
Poaceae	Melica	Melica_tibetica						1	ES
Poaceae	Melica	Melica_subflava						1	ES
Poaceae	Festuca	Festuca_modesta						1
Poaceae	Festuca	Festuca_dolichantha						1	ES
Poaceae	Festuca	Festuca_alatavica						1
Poaceae	Festuca	Festuca_sinensis						1	ES
Poaceae	Festuca	Festuca_tristis						1
Poaceae	Festuca	Festuca_brachyphylla						1
Poaceae	Festuca	Festuca_nitidula						1
Poaceae	Festuca	Festuca_ovina						1
Poaceae	Festuca	Festuca_coelestis						1
Poaceae	Festuca	Festuca_kryloviana						1
Poaceae	Festuca	Festuca_valesiaca						1
Poaceae	Festuca	Festuca_litvinovii						1
Poaceae	Festuca	Festuca_alaica						1
Poaceae	Festuca	Festuca_rubra						1
Poaceae	Festuca	Festuca_amblyodes						1
Poaceae	Festuca	Festuca_kansuensis						1	ES
Poaceae	Festuca	Festuca_forrestii						1
Poaceae	Festuca	Festuca_olgae						1
Poaceae	Puccinellia	Puccinellia_minuta						1
Poaceae	Puccinellia	Puccinellia_himalaica						1
Poaceae	Puccinellia	Puccinellia_kashmiriana						1
Poaceae	Puccinellia	Puccinellia_nudiflora						1
Poaceae	Puccinellia	Puccinellia_leiolepis						1	ES
Poaceae	Puccinellia	Puccinellia_shuanghuensis						1	ES
Poaceae	Puccinellia	Puccinellia_strictura						1	ES
Poaceae	Puccinellia	Puccinellia_phryganodes						1
Poaceae	Puccinellia	Puccinellia_ladakhensis						1
Poaceae	Puccinellia	Puccinellia_multiflora						1	ES
Poaceae	Puccinellia	Puccinellia_tenuiflora						1
Poaceae	Puccinellia	Puccinellia_degeensis						1	ES
Poaceae	Puccinellia	Puccinellia_pauciramea						1
Poaceae	Puccinellia	Puccinellia_pamirica						1
Poaceae	Puccinellia	Puccinellia_stapfiana						1
Poaceae	Puccinellia	Puccinellia_diffusa						1
Poaceae	Puccinellia	Puccinellia_convoluta						1
Poaceae	Puccinellia	Puccinellia_arjinshanensis						1	ES
Poaceae	Puccinellia	Puccinellia_hackeliana						1
Poaceae	Puccinellia	Puccinellia_intermedia						1
Poaceae	Puccinellia	Puccinellia_distans						1
Poaceae	Puccinellia	Puccinellia_ladyginii						1	ES
Poaceae	Puccinellia	Puccinellia_schischkinii						1
Poaceae	Puccinellia	Puccinellia_altaica						1
Poaceae	Puccinellia	Puccinellia_dolicholepis						1
Poaceae	Puccinellia	Puccinellia_roborovskyi						1
Poaceae	Puccinellia	Puccinellia_hauptiana						1
Poaceae	Puccinellia	Puccinellia_sibirica						1
Poaceae	Poa	Poa_tibetica						1
Poaceae	Poa	Poa_pratensis						1
Poaceae	Poa	Poa_angustifolia						1
Poaceae	Poa	Poa_alpigena						1
Poaceae	Poa	Poa_calliopsis						1
Poaceae	Poa	Poa_qinghaiensis						1	ES
Poaceae	Poa	Poa_tianschanica						1
Poaceae	Poa	Poa_pagophila						1
Poaceae	Poa	Poa_asperifolia						1
Poaceae	Poa	Poa_lipskyi						1
Poaceae	Poa	Poa_annua						1
Poaceae	Poa	Poa_szechuensis						1
Poaceae	Poa	Poa_sikkimensis						1
Poaceae	Poa	Poa_stapfiana						1
Poaceae	Poa	Poa_supina						1
Poaceae	Poa	Poa_alberti						1
Poaceae	Poa	Poa_alpina						1
Poaceae	Poa	Poa_pumila						1
Poaceae	Poa	Poa_nemoralis						1
Poaceae	Poa	Poa_faberi						1	ES
Poaceae	Poa	Poa_macroanthera						1	ES
Poaceae	Poa	Poa_krylovii						1
Poaceae	Poa	Poa_hylobates						1
Poaceae	Poa	Poa_versicolor						1
Poaceae	Poa	Poa_glauca						1
Poaceae	Poa	Poa_urssulensis						1
Poaceae	Poa	Poa_perennis						1	ES
Poaceae	Poa	Poa_araratica						1
Poaceae	Poa	Poa_attenuata						1
Poaceae	Poa	Poa_sinaica						1
Poaceae	Poa	Poa_pseudamoena						1
Poaceae	Colpodium	Colpodium_altaicum						1
Poaceae	Catabrosa	Catabrosa_aquatica						1
Poaceae	Helictotrichon	Helictotrichon_altius						1	ES
Poaceae	Helictotrichon	Helictotrichon_hookeri						1
Poaceae	Helictotrichon	Helictotrichon_tibeticum						1	ES
Poaceae	Trisetum	Trisetum_sibiricum						1
Poaceae	Trisetum	Trisetum_altaicum						1
Poaceae	Trisetum	Trisetum_clarkei						1
Poaceae	Trisetum	Trisetum_spicatum						1
Poaceae	Koeleria	Koeleria_macrantha						1
Poaceae	Koeleria	Koeleria_litvinowii						1
Poaceae	Deschampsia	Deschampsia_koelerioides						1
Poaceae	Deschampsia	Deschampsia_cespitosa						1
Poaceae	Phalaris	Phalaris_arundinacea						1
Poaceae	Anthoxanthum	Anthoxanthum_glabrum						1
Poaceae	Anthoxanthum	Anthoxanthum_nitens						1
Poaceae	Agrostis	Agrostis_hugoniana						1	ES
Poaceae	Agrostis	Agrostis_nervosa						1
Poaceae	Agrostis	Agrostis_sinorupestris						1	ES
Poaceae	Agrostis	Agrostis_hookeriana						1
Poaceae	Calamagrostis	Calamagrostis_himalaica						1
Poaceae	Calamagrostis	Calamagrostis_tripilifera						1
Poaceae	Calamagrostis	Calamagrostis_scabrescens						1
Poaceae	Calamagrostis	Calamagrostis_anthoxanthoides						1
Poaceae	Calamagrostis	Calamagrostis_stricta						1
Poaceae	Calamagrostis	Calamagrostis_tibetica						1
Poaceae	Calamagrostis	Calamagrostis_kokonorica						1	ES
Poaceae	Calamagrostis	Calamagrostis_macilenta						1
Poaceae	Calamagrostis	Calamagrostis_holciformis						1
Poaceae	Calamagrostis	Calamagrostis_tianschanica						1
Poaceae	Calamagrostis	Calamagrostis_pseudophragmites						1
Poaceae	Calamagrostis	Calamagrostis_epigejos						1
Poaceae	Calamagrostis	Calamagrostis_turkestanica						1
Poaceae	Polypogon	Polypogon_fugax					1
Poaceae	Polypogon	Polypogon_monspeliensis					1
Poaceae	Polypogon	Polypogon_maritimus					1
Poaceae	Beckmannia	Beckmannia_syzigachne					1
Poaceae	Alopecurus	Alopecurus_himalaicus						1
Poaceae	Alopecurus	Alopecurus_arundinaceus						1
Poaceae	Brachypodium	Brachypodium_sylvaticum						1
Poaceae	Littledalea	Littledalea_racemosa						1	ES
Poaceae	Littledalea	Littledalea_przevalskyi						1	ES
Poaceae	Littledalea	Littledalea_tibetica						1
Poaceae	Bromus	Bromus_plurinodis						1	ES
Poaceae	Bromus	Bromus_sinensis						1	ES
Poaceae	Bromus	Bromus_mairei						1	ES
Poaceae	Bromus	Bromus_tectorum						1
Poaceae	Bromus	Bromus_gracillimus						1
Poaceae	Bromus	Bromus_japonicus						1
Poaceae	Bromus	Bromus_pectinatus						1
Poaceae	Leymus	Leymus_ruoqiangensis						1	ES
Poaceae	Leymus	Leymus_ramosus						1
Poaceae	Leymus	Leymus_secalinus						1
Poaceae	Leymus	Leymus_crassiusculus						1	ES
Poaceae	Leymus	Leymus_paboanus						1
Poaceae	Leymus	Leymus_angustus						1
Poaceae	Leymus	Leymus_multicaulis						1
Poaceae	Leymus	Leymus_flexus						1	ES
Poaceae	Leymus	Leymus_chinensis						1
Poaceae	Hordeum	Hordeum_roshevitzii						1
Poaceae	Hordeum	Hordeum_brevisubulatum						1
Poaceae	Elymus	Elymus_sibiricus						1
Poaceae	Elymus	Elymus_nutans						1
Poaceae	Elymus	Elymus_atratus						1	ES
Poaceae	Elymus	Elymus_barystachyus						1	ES
Poaceae	Elymus	Elymus_dahuricus						1
Poaceae	Elymus	Elymus_tangutorum						1
Poaceae	Elymus	Elymus_uralensis						1
Poaceae	Elymus	Elymus_tsukushiensis						1
Poaceae	Elymus	Elymus_strictus						1	ES
Poaceae	Elymus	Elymus_glaberrimus						1	ES
Poaceae	Elymus	Elymus_aristiglumis						1	ES
Poaceae	Elymus	Elymus_schrenkianus						1
Poaceae	Elymus	Elymus_brevipes						1	ES
Poaceae	Elymus	Elymus_durus						1	ES
Poaceae	Elymus	Elymus_altissimus						1	ES
Poaceae	Elymus	Elymus_antiquus						1
Poaceae	Elymus	Elymus_caesifolius						1	ES
Poaceae	Elymus	Elymus_burchan-buddae						1
Poaceae	Elymus	Elymus_czimganicus						1
Poaceae	Elymus	Elymus_repens						1
Poaceae	Kengyilia	Kengyilia_grandiglumis						1	ES
Poaceae	Kengyilia	Kengyilia_melanthera						1	ES
Poaceae	Kengyilia	Kengyilia_rigidula						1	ES
Poaceae	Kengyilia	Kengyilia_laxiflora						1	ES
Poaceae	Kengyilia	Kengyilia_stenachyra						1	ES
Poaceae	Kengyilia	Kengyilia_kokonorica						1	ES
Poaceae	Kengyilia	Kengyilia_thoroldiana						1
Poaceae	Kengyilia	Kengyilia_batalinii						1
Poaceae	Kengyilia	Kengyilia_mutica						1	ES
Poaceae	Kengyilia	Kengyilia_kaschgarica						1	ES
Poaceae	Kengyilia	Kengyilia_hirsuta						1	ES
Poaceae	Kengyilia	Kengyilia_alatavica_var._longiglumis						1
Poaceae	Agropyron	Agropyron_cristatum						1
Poaceae	Phragmites	Phragmites_australis						1
Poaceae	Schismus	Schismus_arabicus					1
Poaceae	Aristida	Aristida_triseta						1	ES
Poaceae	Cleistogenes	Cleistogenes_songorica						1
Poaceae	Cleistogenes	Cleistogenes_squarrosa						1
Poaceae	Orinus	Orinus_thoroldii						1
Poaceae	Orinus	Orinus_anomala						1	ES
Poaceae	Orinus	Orinus_kokonorica						1	ES
Poaceae	Setaria	Setaria_viridis					1
Poaceae	Pennisetum	Pennisetum_flaccidum						1
Poaceae	Pennisetum	Pennisetum_shaanxiense						1	ES
Papaveraceae	Meconopsis	Meconopsis_integrifolia						1
Papaveraceae	Meconopsis	Meconopsis_racemosa					1
Papaveraceae	Meconopsis	Meconopsis_punicea						1	ES
Papaveraceae	Meconopsis	Meconopsis_simplicifolia						1
Papaveraceae	Meconopsis	Meconopsis_quintuplinervia						1	ES
Papaveraceae	Meconopsis	Meconopsis_barbiseta					1		ES
Papaveraceae	Meconopsis	Meconopsis_horridula					1
Papaveraceae	Dicranostigma	Dicranostigma_leptopodum						1	ES
Papaveraceae	Hypecoum	Hypecoum_leptocarpum					1
Papaveraceae	Corydalis	Corydalis_livida						1	ES
Papaveraceae	Corydalis	Corydalis_mucronifera						1	ES
Papaveraceae	Corydalis	Corydalis_hendersonii						1
Papaveraceae	Corydalis	Corydalis_brevirostrata						1
Papaveraceae	Corydalis	Corydalis_stricta						1
Papaveraceae	Corydalis	Corydalis_adunca						1
Papaveraceae	Corydalis	Corydalis_adianthifolia						1
Papaveraceae	Corydalis	Corydalis_impatiens						1
Papaveraceae	Corydalis	Corydalis_dasyptera						1	ES
Papaveraceae	Corydalis	Corydalis_moorcroftiana						1
Papaveraceae	Corydalis	Corydalis_gortschakovii						1
Papaveraceae	Corydalis	Corydalis_straminea						1	ES
Papaveraceae	Corydalis	Corydalis_conspersa						1
Papaveraceae	Corydalis	Corydalis_scaberula						1	ES
Papaveraceae	Corydalis	Corydalis_trachycarpa						1	ES
Papaveraceae	Corydalis	Corydalis_rheinbabeniana						1	ES
Papaveraceae	Corydalis	Corydalis_linarioides						1	ES
Papaveraceae	Corydalis	Corydalis_curviflora						1	ES
Papaveraceae	Corydalis	Corydalis_mira						1
Circaeasteraceae	Circaeaster	Circaeaster_agrestis					1
Berberidaceae	Berberis	Berberis_dictyophylla		1					ES
Berberidaceae	Berberis	Berberis_diaphana		1					ES
Berberidaceae	Berberis	Berberis_ulicina		1
Berberidaceae	Berberis	Berberis_vernae		1					ES
Berberidaceae	Berberis	Berberis_jamesiana		1					ES
Berberidaceae	Berberis	Berberis_dubia		1					ES
Berberidaceae	Berberis	Berberis_heteropoda		1
Berberidaceae	Sinopodophyllum	Sinopodophyllum_hexandrum						1
Ranunculaceae	Caltha	Caltha_palustris_var._barthei						1
Ranunculaceae	Caltha	Caltha_scaposa						1
Ranunculaceae	Trollius	Trollius_pumilus						1
Ranunculaceae	Trollius	Trollius_pumilus_var._tanguticus						1
Ranunculaceae	Trollius	Trollius_ranunculoides						1	ES
Ranunculaceae	Trollius	Trollius_farreri						1
Ranunculaceae	Trollius	Trollius_dschungaricus						1
Ranunculaceae	Trollius	Trollius_lilacinus						1
Ranunculaceae	Actaea	Actaea_vaginata						1
Ranunculaceae	Actaea	Actaea_cimicifuga						1
Ranunculaceae	Aconitum	Aconitum_gymnandrum					1		ES
Ranunculaceae	Aconitum	Aconitum_sinomontanum						1	ES
Ranunculaceae	Aconitum	Aconitum_sinomontanum_var._pilocarpum						1	ES
Ranunculaceae	Aconitum	Aconitum_pendulum						1	ES
Ranunculaceae	Aconitum	Aconitum_flavum						1	ES
Ranunculaceae	Aconitum	Aconitum_tanguticum						1
Ranunculaceae	Aconitum	Aconitum_brunneum						1	ES
Ranunculaceae	Delphinium	Delphinium_trichophorum						1	ES
Ranunculaceae	Delphinium	Delphinium_densiflorum						1
Ranunculaceae	Delphinium	Delphinium_tangkulaense						1	ES
Ranunculaceae	Delphinium	Delphinium_pylzowii						1	ES
Ranunculaceae	Delphinium	Delphinium_candelabrum_var._monanthum						1	ES
Ranunculaceae	Delphinium	Delphinium_albocoeruleum						1	ES
Ranunculaceae	Delphinium	Delphinium_pachycentrum						1	ES
Ranunculaceae	Delphinium	Delphinium_potaninii_var._bonvalotii						1	ES
Ranunculaceae	Delphinium	Delphinium_kamaonense_var._glabrescens						1
Ranunculaceae	Delphinium	Delphinium_caeruleum						1
Ranunculaceae	Delphinium	Delphinium_wuqiaense						1	ES
Ranunculaceae	Delphinium	Delphinium_kunlunshanicum						1	ES
Ranunculaceae	Delphinium	Delphinium_tetragynum						1	ES
Ranunculaceae	Delphinium	Delphinium_lacostei						1
Ranunculaceae	Delphinium	Delphinium_nordhagenii						1
Ranunculaceae	Isopyrum	Isopyrum_anemonoides						1
Ranunculaceae	Paraquilegia	Paraquilegia_anemonoides						1
Ranunculaceae	Paraquilegia	Paraquilegia_microphylla						1
Ranunculaceae	Paraquilegia	Paraquilegia_caespitosa						1
Ranunculaceae	Aquilegia	Aquilegia_ecalcarata						1
Ranunculaceae	Thalictrum	Thalictrum_uncatum						1	ES
Ranunculaceae	Thalictrum	Thalictrum_przewalskii						1	ES
Ranunculaceae	Thalictrum	Thalictrum_rutifolium						1
Ranunculaceae	Thalictrum	Thalictrum_alpinum						1
Ranunculaceae	Thalictrum	Thalictrum_alpinum_var._elatum						1
Ranunculaceae	Thalictrum	Thalictrum_foetidum						1
Ranunculaceae	Thalictrum	Thalictrum_minus						1
Ranunculaceae	Thalictrum	Thalictrum_squarrosum						1
Ranunculaceae	Anemone	Anemone_obtusiloba						1
Ranunculaceae	Anemone	Anemone_geum						1
Ranunculaceae	Anemone	Anemone_demissa						1
Ranunculaceae	Anemone	Anemone_rivularis						1
Ranunculaceae	Anemone	Anemone_rivularis_var._flore-minore						1
Ranunculaceae	Anemone	Anemone_coelestina_var._linearis						1
Ranunculaceae	Anemone	Anemone_gortschakowii						1
Ranunculaceae	Anemone	Anemone_narcissiflora_subsp._protracta						1
Ranunculaceae	Pulsatilla	Pulsatilla_kostyczewii						1
Ranunculaceae	Pulsatilla	Pulsatilla_campanella						1
Ranunculaceae	Pulsatilla	Pulsatilla_ambigua						1
Ranunculaceae	Clematis	Clematis_rehderiana			1
Ranunculaceae	Clematis	Clematis_sibirica			1
Ranunculaceae	Clematis	Clematis_tangutica			1
Ranunculaceae	Clematis	Clematis_songarica		1
Ranunculaceae	Clematis	Clematis_orientalis			1
Ranunculaceae	Callianthemum	Callianthemum_pimpinelloides						1
Ranunculaceae	Callianthemum	Callianthemum_alatavicum						1
Ranunculaceae	Adonis	Adonis_coerulea						1	ES
Ranunculaceae	Ranunculus	Ranunculus_brotherusii						1
Ranunculaceae	Ranunculus	Ranunculus_furcatifidus						1	ES
Ranunculaceae	Ranunculus	Ranunculus_tanguticus						1
Ranunculaceae	Ranunculus	Ranunculus_nephelogenes						1
Ranunculaceae	Ranunculus	Ranunculus_nephelogenes_var._longicaulis						1
Ranunculaceae	Ranunculus	Ranunculus_pulchellus						1
Ranunculaceae	Ranunculus	Ranunculus_pulchellus_var._stracheyanus						1
Ranunculaceae	Ranunculus	Ranunculus_membranaceus						1
Ranunculaceae	Ranunculus	Ranunculus_similis						1
Ranunculaceae	Ranunculus	Ranunculus_polyrhizus						1
Ranunculaceae	Ranunculus	Ranunculus_natans						1
Ranunculaceae	Ranunculus	Ranunculus_kunlunshanicus						1	ES
Ranunculaceae	Ranunculus	Ranunculus_albertii						1
Ranunculaceae	Ranunculus	Ranunculus_songoricus						1
Ranunculaceae	Ranunculus	Ranunculus_trautvetterianus						1
Ranunculaceae	Ranunculus	Ranunculus_rufosepalus						1
Ranunculaceae	Ranunculus	Ranunculus_kamchaticus						1
Ranunculaceae	Ranunculus	Ranunculus_bungei						1
Ranunculaceae	Halerpestes	Halerpestes_cymbalaria						1
Ranunculaceae	Halerpestes	Halerpestes_tricuspis						1
Paeoniaceae	Paeonia	Paeonia_veitchii						1
Grossulariaceae	Ribes	Ribes_alpestre		1
Grossulariaceae	Ribes	Ribes_nigrum		1
Grossulariaceae	Ribes	Ribes_meyeri		1
Grossulariaceae	Ribes	Ribes_himalense		1
Grossulariaceae	Ribes	Ribes_orientale		1
Grossulariaceae	Ribes	Ribes_pseudofasciculatum		1					ES
Saxifragaceae	Saxifraga	Saxifraga_nana						1	ES
Saxifragaceae	Saxifraga	Saxifraga_oppositifolia						1
Saxifragaceae	Saxifraga	Saxifraga_pulvinaria						1
Saxifragaceae	Saxifraga	Saxifraga_zhidoensis						1	ES
Saxifragaceae	Saxifraga	Saxifraga_cernua						1
Saxifragaceae	Saxifraga	Saxifraga_sibirica						1
Saxifragaceae	Saxifraga	Saxifraga_divaricata						1	ES
Saxifragaceae	Saxifraga	Saxifraga_atrata						1	ES
Saxifragaceae	Saxifraga	Saxifraga_melanocentra						1
Saxifragaceae	Saxifraga	Saxifraga_microgyna						1	ES
Saxifragaceae	Saxifraga	Saxifraga_stenophylla						1
Saxifragaceae	Saxifraga	Saxifraga_consanguinea						1
Saxifragaceae	Saxifraga	Saxifraga_gemmigera_var._gemmuligera						1	ES
Saxifragaceae	Saxifraga	Saxifraga_banmaensis						1	ES
Saxifragaceae	Saxifraga	Saxifraga_unguiculata						1	ES
Saxifragaceae	Saxifraga	Saxifraga_sanguinea						1	ES
Saxifragaceae	Saxifraga	Saxifraga_signata						1	ES
Saxifragaceae	Saxifraga	Saxifraga_glacialis						1	ES
Saxifragaceae	Saxifraga	Saxifraga_stella-aurea						1
Saxifragaceae	Saxifraga	Saxifraga_nanella						1
Saxifragaceae	Saxifraga	Saxifraga_pseudohirculus						1	ES
Saxifragaceae	Saxifraga	Saxifraga_egregia						1	ES
Saxifragaceae	Saxifraga	Saxifraga_tangutica						1
Saxifragaceae	Saxifraga	Saxifraga_przewalskii						1	ES
Saxifragaceae	Saxifraga	Saxifraga_tibetica						1	ES
Saxifragaceae	Saxifraga	Saxifraga_parva						1
Saxifragaceae	Saxifraga	Saxifraga_hirculus						1
Saxifragaceae	Saxifraga	Saxifraga_sinomontana						1
Saxifragaceae	Chrysosplenium	Chrysosplenium_nudicaule						1
Saxifragaceae	Chrysosplenium	Chrysosplenium_griffithii_var._intermedium						1
Saxifragaceae	Chrysosplenium	Chrysosplenium_uniflorum						1
Saxifragaceae	Chrysosplenium	Chrysosplenium_axillare						1
Saxifragaceae	Chrysosplenium	Chrysosplenium_carnosum						1
Crassulaceae	Orostachys	Orostachys_fimbriata					1
Crassulaceae	Orostachys	Orostachys_spinosa					1
Crassulaceae	Orostachys	Orostachys_thyrsiflora					1
Crassulaceae	Hylotelephium	Hylotelephium_ewersii						1
Crassulaceae	Hylotelephium	Hylotelephium_angustum						1	ES
Crassulaceae	Sedum	Sedum_glaebosum						1	ES
Crassulaceae	Sedum	Sedum_ulricae					1		ES
Crassulaceae	Sedum	Sedum_fischeri					1
Crassulaceae	Sedum	Sedum_tsinghaicum					1		ES
Crassulaceae	Sedum	Sedum_roborowskii					1
Crassulaceae	Sedum	Sedum_celatum					1		ES
Crassulaceae	Sedum	Sedum_przewalskii					1
Crassulaceae	Sedum	Sedum_pratoalpinum					1		ES
Crassulaceae	Sedum	Sedum_pagetodes					1		ES
Crassulaceae	Sedum	Sedum_fedtschenkoi					1		ES
Crassulaceae	Sedum	Sedum_prasinopetalum					1		ES
Crassulaceae	Sedum	Sedum_perrotii					1		ES
Crassulaceae	Rhodiola	Rhodiola_primuloides_subsp._kongboensis						1	ES
Crassulaceae	Rhodiola	Rhodiola_smithii						1
Crassulaceae	Rhodiola	Rhodiola_macrocarpa						1
Crassulaceae	Rhodiola	Rhodiola_kirilowii						1
Crassulaceae	Rhodiola	Rhodiola_bupleuroides						1
Crassulaceae	Rhodiola	Rhodiola_crenulata						1
Crassulaceae	Rhodiola	Rhodiola_heterodonta						1
Crassulaceae	Rhodiola	Rhodiola_atuntsuensis						1
Crassulaceae	Rhodiola	Rhodiola_kaschgarica						1
Crassulaceae	Rhodiola	Rhodiola_gelida						1
Crassulaceae	Rhodiola	Rhodiola_pamiroalaica						1
Crassulaceae	Rhodiola	Rhodiola_litwinowii						1
Crassulaceae	Rhodiola	Rhodiola_fastigiata						1
Crassulaceae	Rhodiola	Rhodiola_tibetica						1
Crassulaceae	Rhodiola	Rhodiola_alsia						1	ES
Crassulaceae	Rhodiola	Rhodiola_himalensis_subsp._taohoensis						1
Crassulaceae	Rhodiola	Rhodiola_tangutica						1	ES
Crassulaceae	Rhodiola	Rhodiola_coccinea_subsp._scabrida						1
Haloragaceae	Myriophyllum	Myriophyllum_verticillatum						1
Haloragaceae	Myriophyllum	Myriophyllum_spicatum						1
Zygophyllaceae	Zygophyllum	Zygophyllum_xanthoxylum		1
Zygophyllaceae	Zygophyllum	Zygophyllum_obliquum						1
Zygophyllaceae	Zygophyllum	Zygophyllum_rosovii						1
Zygophyllaceae	Zygophyllum	Zygophyllum_rosovii_var._latifolium						1
Zygophyllaceae	Zygophyllum	Zygophyllum_mucronatum						1
Fabaceae	Thermopsis	Thermopsis_lanceolata						1
Fabaceae	Thermopsis	Thermopsis_przewalskii						1	ES
Fabaceae	Thermopsis	Thermopsis_alpina						1
Fabaceae	Thermopsis	Thermopsis_inflata						1
Fabaceae	Melilotus	Melilotus_indicus					1
Fabaceae	Trigonella	Trigonella_cachemiriana						1
Fabaceae	Trigonella	Trigonella_pamirica						1
Fabaceae	Medicago	Medicago_ruthenica						1
Fabaceae	Medicago	Medicago_archiducis-nicolai						1	ES
Fabaceae	Medicago	Medicago_lupulina						1
Fabaceae	Caragana	Caragana_pruinosa		1
Fabaceae	Caragana	Caragana_erinacea		1					ES
Fabaceae	Caragana	Caragana_jubata		1
Fabaceae	Caragana	Caragana_kozlowii		1					ES
Fabaceae	Caragana	Caragana_tibetica		1
Fabaceae	Caragana	Caragana_pleiophylla		1
Fabaceae	Caragana	Caragana_junatovii		1					ES
Fabaceae	Caragana	Caragana_versicolor		1
Fabaceae	Caragana	Caragana_opulens		1
Fabaceae	Caragana	Caragana_camilli-schneideri		1
Fabaceae	Caragana	Caragana_polourensis		1
Fabaceae	Caragana	Caragana_brevifolia		1
Fabaceae	Caragana	Caragana_chinghaiensis		1					ES
Fabaceae	Caragana	Caragana_densa		1					ES
Fabaceae	Caragana	Caragana_turfanensis		1
Fabaceae	Phyllolobium	Phyllolobium_tribulifolium						1
Fabaceae	Phyllolobium	Phyllolobium_balfourianum						1
Fabaceae	Phyllolobium	Phyllolobium_heydei						1
Fabaceae	Astragalus	Astragalus_dshimensis						1
Fabaceae	Astragalus	Astragalus_aksuensis						1
Fabaceae	Astragalus	Astragalus_monadelphus						1	ES
Fabaceae	Astragalus	Astragalus_chilienshanensis						1	ES
Fabaceae	Astragalus	Astragalus_lepsensis						1
Fabaceae	Astragalus	Astragalus_luteolus						1	ES
Fabaceae	Astragalus	Astragalus_przewalskii						1	ES
Fabaceae	Astragalus	Astragalus_purpurinus						1
Fabaceae	Astragalus	Astragalus_floridulus						1
Fabaceae	Astragalus	Astragalus_degensis						1	ES
Fabaceae	Astragalus	Astragalus_tongolensis						1
Fabaceae	Astragalus	Astragalus_chrysopterus						1	ES
Fabaceae	Astragalus	Astragalus_licentianus						1	ES
Fabaceae	Astragalus	Astragalus_skythropos						1	ES
Fabaceae	Astragalus	Astragalus_yunnanensis						1
Fabaceae	Astragalus	Astragalus_minshanensis						1	ES
Fabaceae	Astragalus	Astragalus_lithophilus						1
Fabaceae	Astragalus	Astragalus_peterae						1
Fabaceae	Astragalus	Astragalus_golmuensis						1	ES
Fabaceae	Astragalus	Astragalus_dabanshanicus						1	ES
Fabaceae	Astragalus	Astragalus_longiracemosus						1	ES
Fabaceae	Astragalus	Astragalus_kunlunensis						1	ES
Fabaceae	Astragalus	Astragalus_densiflorus						1
Fabaceae	Astragalus	Astragalus_heterodontus						1
Fabaceae	Astragalus	Astragalus_pseudojagnobicus						1	ES
Fabaceae	Astragalus	Astragalus_pishanxianensis						1	ES
Fabaceae	Astragalus	Astragalus_athranthus						1	ES
Fabaceae	Astragalus	Astragalus_despectus						1	ES
Fabaceae	Astragalus	Astragalus_tulinovii						1
Fabaceae	Astragalus	Astragalus_valerii						1	ES
Fabaceae	Astragalus	Astragalus_mieheorum						1	ES
Fabaceae	Astragalus	Astragalus_mahoschanicus						1	ES
Fabaceae	Astragalus	Astragalus_porphyrocalyx						1	ES
Fabaceae	Astragalus	Astragalus_beketovii						1
Fabaceae	Astragalus	Astragalus_pseudoversicolor						1	ES
Fabaceae	Astragalus	Astragalus_macropterus						1
Fabaceae	Astragalus	Astragalus_handelii						1	ES
Fabaceae	Astragalus	Astragalus_dependens						1	ES
Fabaceae	Astragalus	Astragalus_melilotoides						1
Fabaceae	Astragalus	Astragalus_sungpanensis						1	ES
Fabaceae	Astragalus	Astragalus_monbeigii						1
Fabaceae	Astragalus	Astragalus_confertus						1
Fabaceae	Astragalus	Astragalus_polycladus						1	ES
Fabaceae	Astragalus	Astragalus_mattam						1	ES
Fabaceae	Astragalus	Astragalus_kuschakewiczii						1
Fabaceae	Astragalus	Astragalus_saxorum						1	ES
Fabaceae	Astragalus	Astragalus_alpinus						1
Fabaceae	Astragalus	Astragalus_charguschanus						1
Fabaceae	Astragalus	Astragalus_pindreensis						1
Fabaceae	Astragalus	Astragalus_buchtormensis						1
Fabaceae	Astragalus	Astragalus_taldicensis						1
Fabaceae	Astragalus	Astragalus_alatavicus						1
Fabaceae	Astragalus	Astragalus_pamirensis						1
Fabaceae	Astragalus	Astragalus_lasiosemius						1
Fabaceae	Astragalus	Astragalus_oplites						1
Fabaceae	Astragalus	Astragalus_strictus						1
Fabaceae	Astragalus	Astragalus_nanjiangianus						1
Fabaceae	Astragalus	Astragalus_melanostachys						1
Fabaceae	Astragalus	Astragalus_tibetanus						1
Fabaceae	Astragalus	Astragalus_malcolmii						1
Fabaceae	Astragalus	Astragalus_orbicularifolius						1
Fabaceae	Astragalus	Astragalus_chaidamuensis						1
Fabaceae	Astragalus	Astragalus_dshangartensis						1
Fabaceae	Astragalus	Astragalus_laxmannii						1
Fabaceae	Astragalus	Astragalus_laspurensis						1
Fabaceae	Astragalus	Astragalus_petraeus						1
Fabaceae	Astragalus	Astragalus_chomutovii						1
Fabaceae	Astragalus	Astragalus_arnoldii						1
Fabaceae	Astragalus	Astragalus_vladimiri-komarovii						1	ES
Fabaceae	Astragalus	Astragalus_hoshanbaoensis						1	ES
Fabaceae	Astragalus	Astragalus_saratagius						1
Fabaceae	Astragalus	Astragalus_masanderanus						1
Fabaceae	Astragalus	Astragalus_scaberrimus						1
Fabaceae	Astragalus	Astragalus_macrotrichus						1
Fabaceae	Astragalus	Astragalus_borodinii						1
Fabaceae	Astragalus	Astragalus_nivalis						1
Fabaceae	Astragalus	Astragalus_yechengensis						1	ES
Fabaceae	Astragalus	Astragalus_kukunoricus						1	ES
Fabaceae	Astragalus	Astragalus_ellipsoideus						1
Fabaceae	Astragalus	Astragalus_arkalycensis						1
Fabaceae	Astragalus	Astragalus_obtusifoliolus						1
Fabaceae	Oxytropis	Oxytropis_bella						1
Fabaceae	Oxytropis	Oxytropis_aciphylla						1
Fabaceae	Oxytropis	Oxytropis_tragacanthoides						1
Fabaceae	Oxytropis	Oxytropis_glabra						1
Fabaceae	Oxytropis	Oxytropis_kansuensis						1
Fabaceae	Oxytropis	Oxytropis_ochrocephala						1
Fabaceae	Oxytropis	Oxytropis_ochrolongibracteata						1
Fabaceae	Oxytropis	Oxytropis_taochensis						1	ES
Fabaceae	Oxytropis	Oxytropis_giraldii						1	ES
Fabaceae	Oxytropis	Oxytropis_qinghaiensis						1	ES
Fabaceae	Oxytropis	Oxytropis_maqinensis						1	ES
Fabaceae	Oxytropis	Oxytropis_maduoensis						1	ES
Fabaceae	Oxytropis	Oxytropis_deflexa						1
Fabaceae	Oxytropis	Oxytropis_hirsutiuscula						1
Fabaceae	Oxytropis	Oxytropis_melanocalyx						1	ES
Fabaceae	Oxytropis	Oxytropis_gerzeensis						1	ES
Fabaceae	Oxytropis	Oxytropis_glacialis						1
Fabaceae	Oxytropis	Oxytropis_lehmanni						1
Fabaceae	Oxytropis	Oxytropis_savellanica						1
Fabaceae	Oxytropis	Oxytropis_latialata						1	ES
Fabaceae	Oxytropis	Oxytropis_biflora						1	ES
Fabaceae	Oxytropis	Oxytropis_pauciflora						1
Fabaceae	Oxytropis	Oxytropis_platysema						1
Fabaceae	Oxytropis	Oxytropis_yunnanensis						1	ES
Fabaceae	Oxytropis	Oxytropis_globiflora						1
Fabaceae	Oxytropis	Oxytropis_lapponica						1
Fabaceae	Oxytropis	Oxytropis_qitaiensis						1	ES
Fabaceae	Oxytropis	Oxytropis_densa						1
Fabaceae	Oxytropis	Oxytropis_ladyginii						1
Fabaceae	Oxytropis	Oxytropis_tashkurensis						1	ES
Fabaceae	Oxytropis	Oxytropis_saposhnikovii						1
Fabaceae	Oxytropis	Oxytropis_krylovi						1
Fabaceae	Oxytropis	Oxytropis_pseudocoerulea						1	ES
Fabaceae	Oxytropis	Oxytropis_rupifraga						1
Fabaceae	Oxytropis	Oxytropis_brevipedunculata						1	ES
Fabaceae	Oxytropis	Oxytropis_longialata						1	ES
Fabaceae	Oxytropis	Oxytropis_avisoides						1	ES
Fabaceae	Oxytropis	Oxytropis_immersa						1
Fabaceae	Oxytropis	Oxytropis_merkensis						1
Fabaceae	Oxytropis	Oxytropis_qilianshanica						1	ES
Fabaceae	Oxytropis	Oxytropis_humifusa						1
Fabaceae	Oxytropis	Oxytropis_pusilla						1	ES
Fabaceae	Oxytropis	Oxytropis_nutans						1
Fabaceae	Oxytropis	Oxytropis_penduliflora						1
Fabaceae	Oxytropis	Oxytropis_latibracteata						1	ES
Fabaceae	Oxytropis	Oxytropis_tianschanica						1
Fabaceae	Oxytropis	Oxytropis_poncinsii						1
Fabaceae	Oxytropis	Oxytropis_stracheyana						1
Fabaceae	Oxytropis	Oxytropis_chionobia						1
Fabaceae	Oxytropis	Oxytropis_ochrantha						1
Fabaceae	Oxytropis	Oxytropis_falcata						1
Fabaceae	Oxytropis	Oxytropis_trichophysa						1
Fabaceae	Oxytropis	Oxytropis_microphylla						1
Fabaceae	Tibetia	Tibetia_himalaica						1
Fabaceae	Corethrodendron	Corethrodendron_scoparium		1
Fabaceae	Corethrodendron	Corethrodendron_multijugum		1					ES
Fabaceae	Hedysarum	Hedysarum_tibeticum						1
Fabaceae	Hedysarum	Hedysarum_flavescens						1
Fabaceae	Hedysarum	Hedysarum_algidum						1	ES
Fabaceae	Hedysarum	Hedysarum_tanguticum						1
Fabaceae	Hedysarum	Hedysarum_sikkimense						1
Fabaceae	Hedysarum	Hedysarum_ferganense_var._poncinsii						1
Fabaceae	Hedysarum	Hedysarum_minjanense						1
Fabaceae	Hedysarum	Hedysarum_setosum						1
Fabaceae	Vicia	Vicia_megalotropis					1
Fabaceae	Vicia	Vicia_nummularia						1	ES
Fabaceae	Vicia	Vicia_tibetica						1
Fabaceae	Vicia	Vicia_multicaulis						1
Fabaceae	Vicia	Vicia_japonica						1
Fabaceae	Vicia	Vicia_unijuga						1
Fabaceae	Vicia	Vicia_bungei						1
Fabaceae	Cicer	Cicer_microphyllum					1
Polygalaceae	Polygala	Polygala_comosa						1
Polygalaceae	Polygala	Polygala_sibirica						1
Rosaceae	Spiraea	Spiraea_rosthornii		1					ES
Rosaceae	Spiraea	Spiraea_alpina		1
Rosaceae	Spiraea	Spiraea_alpina_var._xizangensis		1					ES
Rosaceae	Spiraea	Spiraea_schneideriana_var._myrtilloides		1
Rosaceae	Spiraea	Spiraea_media		1
Rosaceae	Spiraea	Spiraea_mongolica		1					ES
Rosaceae	Spiraea	Spiraea_mongolica_var._tomentulosa		1					ES
Rosaceae	Sibiraea	Sibiraea_laevigata		1
Rosaceae	Sibiraea	Sibiraea_angustata		1					ES
Rosaceae	Cotoneaster	Cotoneaster_multiflorus		1
Rosaceae	Cotoneaster	Cotoneaster_submultiflorus		1
Rosaceae	Cotoneaster	Cotoneaster_hebephyllus		1
Rosaceae	Cotoneaster	Cotoneaster_songaricus		1
Rosaceae	Cotoneaster	Cotoneaster_acuminatus		1
Rosaceae	Cotoneaster	Cotoneaster_acutifolius		1
Rosaceae	Cotoneaster	Cotoneaster_zabelii		1
Rosaceae	Cotoneaster	Cotoneaster_tenuipes		1					ES
Rosaceae	Cotoneaster	Cotoneaster_melanocarpus		1
Rosaceae	Cotoneaster	Cotoneaster_adpressus		1
Rosaceae	Cotoneaster	Cotoneaster_horizontalis		1
Rosaceae	Cotoneaster	Cotoneaster_divaricatus		1
Rosaceae	Cotoneaster	Cotoneaster_rubens		1
Rosaceae	Sorbus	Sorbus_tianschanica		1
Rosaceae	Sorbus	Sorbus_rehderiana		1
Rosaceae	Sorbus	Sorbus_koehneana		1					ES
Rosaceae	Malus	Malus_toringoides		1					ES
Rosaceae	Malus	Malus_transitoria		1					ES
Rosaceae	Rubus	Rubus_phoenicolasius			1
Rosaceae	Rubus	Rubus_irritans			1
Rosaceae	Rubus	Rubus_ptilocarpus			1				ES
Rosaceae	Geum	Geum_aleppicum						1
Rosaceae	Geum	Geum_elatum						1
Rosaceae	Geum	Geum_longifolium						1	ES
Rosaceae	Dasiphora	Dasiphora_fruticosa		1
Rosaceae	Dasiphora	Dasiphora_fruticosa_var._albicans		1
Rosaceae	Dasiphora	Dasiphora_arbuscula		1
Rosaceae	Dasiphora	Dasiphora_davurica_var._mandshurica		1
Rosaceae	Dasiphora	Dasiphora_parvifolia		1
Rosaceae	Potentilla	Potentilla_bifurca						1
Rosaceae	Potentilla	Potentilla_bifurca_var._humilior						1
Rosaceae	Potentilla	Potentilla_cuneata						1
Rosaceae	Potentilla	Potentilla_eriocarpa						1
Rosaceae	Potentilla	Potentilla_anserina						1
Rosaceae	Potentilla	Potentilla_multifida						1
Rosaceae	Potentilla	Potentilla_multifida_var._nubigena						1
Rosaceae	Potentilla	Potentilla_multifida_var._ornithopoda						1
Rosaceae	Potentilla	Potentilla_multicaulis						1
Rosaceae	Potentilla	Potentilla_pamiroalaica						1
Rosaceae	Potentilla	Potentilla_multiceps						1	ES
Rosaceae	Potentilla	Potentilla_plumosa						1	ES
Rosaceae	Potentilla	Potentilla_sericea						1
Rosaceae	Potentilla	Potentilla_sischanensis						1
Rosaceae	Potentilla	Potentilla_chinensis						1
Rosaceae	Potentilla	Potentilla_potaninii						1
Rosaceae	Potentilla	Potentilla_potaninii_var._compsophylla						1
Rosaceae	Potentilla	Potentilla_hololeuca						1
Rosaceae	Potentilla	Potentilla_nivea						1
Rosaceae	Potentilla	Potentilla_saundersiana						1
Rosaceae	Potentilla	Potentilla_saundersiana_var._subpinnata						1
Rosaceae	Potentilla	Potentilla_saundersiana_var._caespitosa						1
Rosaceae	Potentilla	Potentilla_nervosa						1
Rosaceae	Potentilla	Potentilla_evestita						1
Rosaceae	Potentilla	Potentilla_argyrophylla						1
Rosaceae	Potentilla	Potentilla_virgata						1
Rosaceae	Potentilla	Potentilla_angustiloba						1	ES
Rosaceae	Potentilla	Potentilla_granulosa						1	ES
Rosaceae	Potentilla	Potentilla_xizangensis						1	ES
Rosaceae	Potentilla	Potentilla_subdigitata						1
Rosaceae	Potentilla	Potentilla_crantzii						1
Rosaceae	Potentilla	Potentilla_simulatrix						1	ES
Rosaceae	Potentilla	Potentilla_flagellaris						1
Rosaceae	Comarum	Comarum_salesovianum						1
Rosaceae	Sibbaldia	Sibbaldia_adpressa						1
Rosaceae	Sibbaldia	Sibbaldia_pentaphylla						1	ES
Rosaceae	Sibbaldia	Sibbaldia_tetrandra						1
Rosaceae	Sibbaldia	Sibbaldia_procumbens_var._aphanopetala						1
Rosaceae	Chamaerhodos	Chamaerhodos_erecta						1
Rosaceae	Chamaerhodos	Chamaerhodos_sabulosa						1
Rosaceae	Fragaria	Fragaria_orientalis						1
Rosaceae	Rosa	Rosa_spinosissima		1
Rosaceae	Rosa	Rosa_graciliflora		1
Rosaceae	Rosa	Rosa_omeiensis		1					ES
Rosaceae	Rosa	Rosa_willmottiae		1					ES
Rosaceae	Rosa	Rosa_giraldii		1
Rosaceae	Rosa	Rosa_webbiana		1
Rosaceae	Rosa	Rosa_fedtschenkoana		1
Rosaceae	Agrimonia	Agrimonia_pilosa						1
Rosaceae	Sanguisorba	Sanguisorba_filiformis						1
Rosaceae	Cerasus	Cerasus_stipulacea		1					ES
Rosaceae	Cerasus	Cerasus_serrula		1
Rosaceae	Cerasus	Cerasus_trichostoma		1
Elaeagnaceae	Hippophae	Hippophae_rhamnoides_subsp._sinensis		1
Elaeagnaceae	Hippophae	Hippophae_rhamnoides_subsp._turkestanica		1
Elaeagnaceae	Hippophae	Hippophae_neurocarpa		1					ES
Elaeagnaceae	Hippophae	Hippophae_tibetana		1
Rhamnaceae	Rhamnus	Rhamnus_tangutica		1					ES
Rhamnaceae	Rhamnus	Rhamnus_flavescens		1					ES
Rhamnaceae	Rhamnus	Rhamnus_grubovii		1
Urticaceae	Urtica	Urtica_dioica						1
Urticaceae	Urtica	Urtica_hyperborea						1
Urticaceae	Urtica	Urtica_triangularis						1	ES
Urticaceae	Urtica	Urtica_triangularis_subsp._pinnatifida						1	ES
Urticaceae	Parietaria	Parietaria_debilis						1
Betulaceae	Betula	Betula_platyphylla	1
Betulaceae	Betula	Betula_tianschanica	1
Betulaceae	Betula	Betula_utilis	1
Celastraceae	Parnassia	Parnassia_brevistyla						1	ES
Celastraceae	Parnassia	Parnassia_qinghaiensis						1	ES
Celastraceae	Parnassia	Parnassia_lutea						1	ES
Celastraceae	Parnassia	Parnassia_scaposa						1	ES
Celastraceae	Parnassia	Parnassia_laxmannii						1
Celastraceae	Parnassia	Parnassia_oreophila						1	ES
Celastraceae	Parnassia	Parnassia_pusilla						1
Celastraceae	Parnassia	Parnassia_filchneri						1	ES
Celastraceae	Parnassia	Parnassia_trinervis						1	ES
Celastraceae	Parnassia	Parnassia_viridiflora						1	ES
Celastraceae	Euonymus	Euonymus_semenovii		1
Celastraceae	Euonymus	Euonymus_verrucosoides		1					ES
Celastraceae	Euonymus	Euonymus_frigidus		1
Hypericaceae	Hypericum	Hypericum_przewalskii						1	ES
Violaceae	Viola	Viola_biflora						1
Violaceae	Viola	Viola_biflora_var._rockiana						1
Violaceae	Viola	Viola_bulbosa						1
Violaceae	Viola	Viola_kunawarensis						1
Violaceae	Viola	Viola_dissecta						1
Salicaceae	Salix	Salix_paraplesia		1					ES
Salicaceae	Salix	Salix_sphaeronymphe		1					ES
Salicaceae	Salix	Salix_sericocarpa		1
Salicaceae	Salix	Salix_bangongensis		1					ES
Salicaceae	Salix	Salix_lindleyana		1
Salicaceae	Salix	Salix_souliei		1					ES
Salicaceae	Salix	Salix_spathulifolia		1					ES
Salicaceae	Salix	Salix_gilashanica		1					ES
Salicaceae	Salix	Salix_atopantha		1					ES
Salicaceae	Salix	Salix_juparica		1					ES
Salicaceae	Salix	Salix_juparica_var._tibetica		1					ES
Salicaceae	Salix	Salix_oritrepha		1					ES
Salicaceae	Salix	Salix_oritrepha_var._amnematchinensis		1					ES
Salicaceae	Salix	Salix_sclerophylla		1
Salicaceae	Salix	Salix_sclerophylloides		1					ES
Salicaceae	Salix	Salix_obscura		1
Salicaceae	Salix	Salix_neoamnematchinensis		1					ES
Salicaceae	Salix	Salix_fedtschenkoi		1
Salicaceae	Salix	Salix_cheilophila		1					ES
Salicaceae	Salix	Salix_cyanolimnea		1					ES
Salicaceae	Salix	Salix_wilhelmsiana		1
Salicaceae	Salix	Salix_pycnostachya		1
Salicaceae	Salix	Salix_pycnostachya_var._oxycarpa		1
Salicaceae	Salix	Salix_capusii		1
Salicaceae	Salix	Salix_iliensis		1
Salicaceae	Salix	Salix_sinica		1					ES
Salicaceae	Salix	Salix_argyracea		1
Salicaceae	Salix	Salix_rosmarinifolia		1
Salicaceae	Salix	Salix_rehderiana		1					ES
Salicaceae	Salix	Salix_characta		1					ES
Salicaceae	Salix	Salix_rhododendrifolia		1					ES
Salicaceae	Salix	Salix_taoensis		1					ES
Salicaceae	Salix	Salix_myrtillacea		1
Euphorbiaceae	Euphorbia	Euphorbia_humifusa					1
Euphorbiaceae	Euphorbia	Euphorbia_helioscopia					1
Euphorbiaceae	Euphorbia	Euphorbia_altotibetica						1	ES
Euphorbiaceae	Euphorbia	Euphorbia_tibetica						1
Euphorbiaceae	Euphorbia	Euphorbia_thomsoniana						1
Euphorbiaceae	Euphorbia	Euphorbia_kansuensis						1	ES
Euphorbiaceae	Euphorbia	Euphorbia_stracheyi						1
Euphorbiaceae	Euphorbia	Euphorbia_micractina						1
Linaceae	Linum	Linum_perenne						1
Linaceae	Linum	Linum_pallescens						1
Geraniaceae	Geranium	Geranium_sibiricum						1
Geraniaceae	Geranium	Geranium_pseudosibiricum						1
Geraniaceae	Geranium	Geranium_pratense						1
Geraniaceae	Geranium	Geranium_pylzowianum						1
Geraniaceae	Geranium	Geranium_napuligerum						1	ES
Geraniaceae	Erodium	Erodium_stephanianum						1
Onagraceae	Circaea	Circaea_alpina						1
Onagraceae	Epilobium	Epilobium_angustifolium						1
Onagraceae	Epilobium	Epilobium_royleanum						1
Onagraceae	Epilobium	Epilobium_palustre						1
Onagraceae	Epilobium	Epilobium_williamsii						1
Biebersteiniaceae	Biebersteinia	Biebersteinia_heterostemon					1		ES
Nitrariaceae	Nitraria	Nitraria_roborowskii		1
Nitrariaceae	Nitraria	Nitraria_sibirica		1
Nitrariaceae	Nitraria	Nitraria_tangutorum		1					ES
Nitrariaceae	Peganum	Peganum_harmala						1
Nitrariaceae	Peganum	Peganum_multisectum						1	ES
Malvaceae	Malva	Malva_verticillata					1
Thymelaeaceae	Daphne	Daphne_tangutica		1
Thymelaeaceae	Daphne	Daphne_retusa		1
Thymelaeaceae	Diarthron	Diarthron_tianschanicum						1
Thymelaeaceae	Stellera	Stellera_chamaejasme						1
Brassicaceae	Eruca	Eruca_vesicaria_subsp._sativa					1
Brassicaceae	Raphanus	Raphanus_raphanistrum					1
Brassicaceae	Conringia	Conringia_planisiliqua					1
Brassicaceae	Lepidium	Lepidium_cartilagineum						1
Brassicaceae	Lepidium	Lepidium_latifolium						1
Brassicaceae	Lepidium	Lepidium_ruderale						1
Brassicaceae	Lepidium	Lepidium_apetalum						1
Brassicaceae	Lepidium	Lepidium_capitatum						1
Brassicaceae	Megacarpaea	Megacarpaea_delavayi						1
Brassicaceae	Thlaspi	Thlaspi_arvense					1
Brassicaceae	Capsella	Capsella_bursa-pastoris					1
Brassicaceae	Dilophia	Dilophia_ebracteata						1	ES
Brassicaceae	Dilophia	Dilophia_salsa						1
Brassicaceae	Alyssum	Alyssum_canescens						1
Brassicaceae	Draba	Draba_winterbottomii						1
Brassicaceae	Draba	Draba_involucrata						1	ES
Brassicaceae	Draba	Draba_setosa						1
Brassicaceae	Draba	Draba_oreades						1
Brassicaceae	Draba	Draba_turczaninowii						1
Brassicaceae	Draba	Draba_tibetica						1
Brassicaceae	Draba	Draba_altaica						1
Brassicaceae	Draba	Draba_glomerata						1
Brassicaceae	Draba	Draba_ladyginii						1
Brassicaceae	Draba	Draba_lanceolata						1
Brassicaceae	Draba	Draba_mongolica						1
Brassicaceae	Draba	Draba_subamplexicaulis						1
Brassicaceae	Draba	Draba_eriopoda						1
Brassicaceae	Draba	Draba_stenocarpa						1
Brassicaceae	Draba	Draba_nemorosa						1
Brassicaceae	Draba	Draba_senilis						1	ES
Brassicaceae	Draba	Draba_lichiangensis						1
Brassicaceae	Draba	Draba_ellipsoidea						1
Brassicaceae	Draba	Draba_lasiophylla						1
Brassicaceae	Cardamine	Cardamine_tangutorum						1	ES
Brassicaceae	Cardamine	Cardamine_macrophylla						1
Brassicaceae	Cardamine	Cardamine_impatiens					1
Brassicaceae	Pegaeophyton	Pegaeophyton_scapiflorum						1
Brassicaceae	Sisymbriopsis	Sisymbriopsis_pamirica						1	ES
Brassicaceae	Sisymbriopsis	Sisymbriopsis_mollipila						1
Brassicaceae	Crucihimalaya	Crucihimalaya_mollissima						1
Brassicaceae	Christolea	Christolea_crassifolia						1
Brassicaceae	Phaeonychium	Phaeonychium_kashgaricum						1
Brassicaceae	Phaeonychium	Phaeonychium_villosum						1	ES
Brassicaceae	Lepidostemon	Lepidostemon_rosularis						1	ES
Brassicaceae	Rorippa	Rorippa_indica					1
Brassicaceae	Dontostemon	Dontostemon_tibeticus					1		ES
Brassicaceae	Dontostemon	Dontostemon_pinnatifidus					1
Brassicaceae	Dontostemon	Dontostemon_glandulosus					1
Brassicaceae	Solms-Laubachia	Solms-Laubachia_minor						1	ES
Brassicaceae	Solms-Laubachia	Solms-laubachia_flabellata						1
Brassicaceae	Solms-Laubachia	Solms-laubachia_himalayensis						1
Brassicaceae	Solms-Laubachia	Solms-laubachia_linearis						1
Brassicaceae	Solms-Laubachia	Solms-laubachia_baiogoinensis						1	ES
Brassicaceae	Solms-Laubachia	Solms-laubachia_prolifera						1	ES
Brassicaceae	Solms-Laubachia	Solms-laubachia_stewartii						1
Brassicaceae	Tetracme	Tetracme_quadricornis					1
Brassicaceae	Chorispora	Chorispora_macropoda						1
Brassicaceae	Leiospora	Leiospora_exscapa						1
Brassicaceae	Leiospora	Leiospora_eriocalyx						1
Brassicaceae	Parrya	Parrya_pinnatifida						1
Brassicaceae	Malcolmia	Malcolmia_africana					1
Brassicaceae	Malcolmia	Malcolmia_hispida					1
Brassicaceae	Cryptospora	Cryptospora_falcata					1
Brassicaceae	Oreoloma	Oreoloma_eglandulosum						1	ES
Brassicaceae	Goldbachia	Goldbachia_laevigata					1
Brassicaceae	Erysimum	Erysimum_funiculosum						1
Brassicaceae	Erysimum	Erysimum_cheiranthoides					1
Brassicaceae	Erysimum	Erysimum_roseum						1	ES
Brassicaceae	Pycnoplinthus	Pycnoplinthus_uniflora						1
Brassicaceae	Eutrema	Eutrema_heterophyllum						1
Brassicaceae	Eutrema	Eutrema_fontanum						1	ES
Brassicaceae	Eutrema	Eutrema_verticillatum						1
Brassicaceae	Sisymbrium	Sisymbrium_brassiciforme					1
Brassicaceae	Sisymbrium	Sisymbrium_heteromallum					1
Brassicaceae	Aphragmus	Aphragmus_oxycarpus						1
Brassicaceae	Neotorularia	Neotorularia_torulosa						1
Brassicaceae	Neotorularia	Neotorularia_korolkowii						1
Brassicaceae	Braya	Braya_humilis						1
Brassicaceae	Braya	Braya_brachycarpa						1
Brassicaceae	Braya	Braya_rosea						1
Brassicaceae	Descurainia	Descurainia_sophia					1
Brassicaceae	Smelowskia	Smelowskia_calycina						1
Brassicaceae	Smelowskia	Smelowskia_alba						1
Brassicaceae	Smelowskia	Smelowskia_sisymbrioides					1
Brassicaceae	Smelowskia	Smelowskia_tibetica						1
Santalaceae	Thesium	Thesium_longifolium						1
Santalaceae	Thesium	Thesium_tongolicum						1	ES
Tamaricaceae	Reaumuria	Reaumuria_soongarica		1
Tamaricaceae	Reaumuria	Reaumuria_kaschgarica		1
Tamaricaceae	Myricaria	Myricaria_prostrata		1
Tamaricaceae	Myricaria	Myricaria_pulcherrima		1					ES
Tamaricaceae	Myricaria	Myricaria_squamosa		1
Tamaricaceae	Myricaria	Myricaria_wardii		1
Tamaricaceae	Myricaria	Myricaria_bracteata		1
Tamaricaceae	Myricaria	Myricaria_elegans		1
Plumbaginaceae	Plumbagella	Plumbagella_micrantha					1
Plumbaginaceae	Acantholimon	Acantholimon_kokandense		1
Plumbaginaceae	Acantholimon	Acantholimon_lycopodioides		1
Plumbaginaceae	Acantholimon	Acantholimon_hedinii		1
Plumbaginaceae	Acantholimon	Acantholimon_tianschanicum		1
Plumbaginaceae	Acantholimon	Acantholimon_diapensioides		1
Plumbaginaceae	Limonium	Limonium_kaschgaricum						1
Plumbaginaceae	Limonium	Limonium_aureum						1
Plumbaginaceae	Limonium	Limonium_potaninii						1	ES
Plumbaginaceae	Limonium	Limonium_dielsianum						1	ES
Polygonaceae	Koenigia	Koenigia_islandica					1
Polygonaceae	Koenigia	Koenigia_hookeri						1
Polygonaceae	Koenigia	Koenigia_cathayana						1	ES
Polygonaceae	Koenigia	Koenigia_songarica						1
Polygonaceae	Koenigia	Koenigia_pilosa					1		ES
Polygonaceae	Koenigia	Koenigia_fertilis					1		ES
Polygonaceae	Koenigia	Koenigia_cyanandra					1		ES
Polygonaceae	Koenigia	Koenigia_nepalensis					1
Polygonaceae	Koenigia	Koenigia_tortuosa						1
Polygonaceae	Polygonum	Polygonum_cognatum						1
Polygonaceae	Polygonum	Polygonum_molliiforme					1
Polygonaceae	Polygonum	Polygonum_aviculare					1
Polygonaceae	Knorringia	Knorringia_sibirica_subsp._sibirica						1
Polygonaceae	Knorringia	Knorringia_sibirica_subsp._thomsonii						1
Polygonaceae	Persicaria	Persicaria_glacialis					1
Polygonaceae	Persicaria	Persicaria_amphibia						1
Polygonaceae	Persicaria	Persicaria_nepalensis					1
Polygonaceae	Bistorta	Bistorta_elliptica						1
Polygonaceae	Bistorta	Bistorta_macrophylla						1
Polygonaceae	Bistorta	Bistorta_macrophylla_var._stenophylla						1
Polygonaceae	Bistorta	Bistorta_vivipara_subsp._vivipara						1
Polygonaceae	Fallopia	Fallopia_convolvulus					1
Polygonaceae	Fagopyrum	Fagopyrum_tataricum					1
Polygonaceae	Oxyria	Oxyria_digyna						1
Polygonaceae	Rumex	Rumex_acetosa						1
Polygonaceae	Rumex	Rumex_aquaticus						1
Polygonaceae	Rumex	Rumex_angulatus						1
Polygonaceae	Rumex	Rumex_patientia						1
Polygonaceae	Rumex	Rumex_dentatus					1
Polygonaceae	Rumex	Rumex_nepalensis						1
Polygonaceae	Rheum	Rheum_tanguticum						1
Polygonaceae	Rheum	Rheum_pumilum						1	ES
Polygonaceae	Rheum	Rheum_glabricaule						1	ES
Polygonaceae	Rheum	Rheum_likiangense						1	ES
Polygonaceae	Rheum	Rheum_wittrockii						1
Polygonaceae	Rheum	Rheum_przewalskyi						1	ES
Polygonaceae	Rheum	Rheum_rhomboideum						1	ES
Polygonaceae	Rheum	Rheum_spiciforme						1
Polygonaceae	Rheum	Rheum_reticulatum						1
Polygonaceae	Rheum	Rheum_moorcroftianum						1
Caryophyllaceae	Pseudostellaria	Pseudostellaria_sylvatica						1
Caryophyllaceae	Pseudostellaria	Pseudostellaria_rupestris						1
Caryophyllaceae	Pseudostellaria	Pseudostellaria_davidii						1
Caryophyllaceae	Pseudostellaria	Pseudostellaria_heterantha						1
Caryophyllaceae	Stellaria	Stellaria_media					1
Caryophyllaceae	Stellaria	Stellaria_infracta						1	ES
Caryophyllaceae	Stellaria	Stellaria_graminea						1
Caryophyllaceae	Stellaria	Stellaria_soongorica						1
Caryophyllaceae	Stellaria	Stellaria_uda						1	ES
Caryophyllaceae	Stellaria	Stellaria_parviumbellata						1	ES
Caryophyllaceae	Stellaria	Stellaria_irrigua						1
Caryophyllaceae	Stellaria	Stellaria_winkleri						1
Caryophyllaceae	Stellaria	Stellaria_pusilla						1
Caryophyllaceae	Stellaria	Stellaria_depressa						1
Caryophyllaceae	Stellaria	Stellaria_arenarioides						1	ES
Caryophyllaceae	Stellaria	Stellaria_decumbens						1
Caryophyllaceae	Stellaria	Stellaria_decumbens_var._pulvinata						1
Caryophyllaceae	Cerastium	Cerastium_cerastoides						1
Caryophyllaceae	Cerastium	Cerastium_falcatum						1
Caryophyllaceae	Cerastium	Cerastium_fontanum_subsp._vulgare						1
Caryophyllaceae	Cerastium	Cerastium_pusillum						1
Caryophyllaceae	Lepyrodiclis	Lepyrodiclis_holosteoides					1
Caryophyllaceae	Thylacospermum	Thylacospermum_caespitosum						1
Caryophyllaceae	Arenaria	Arenaria_bryophylla						1
Caryophyllaceae	Arenaria	Arenaria_kansuensis						1
Caryophyllaceae	Arenaria	Arenaria_roborowskii						1	ES
Caryophyllaceae	Arenaria	Arenaria_baxoiensis						1	ES
Caryophyllaceae	Arenaria	Arenaria_polytrichoides						1
Caryophyllaceae	Arenaria	Arenaria_przewalskii						1	ES
Caryophyllaceae	Arenaria	Arenaria_stracheyi						1
Caryophyllaceae	Arenaria	Arenaria_schneideriana					1		ES
Caryophyllaceae	Arenaria	Arenaria_saginoides					1		ES
Caryophyllaceae	Arenaria	Arenaria_melanandra						1
Caryophyllaceae	Arenaria	Arenaria_trichophylla					1		ES
Caryophyllaceae	Silene	Silene_graminifolia						1
Caryophyllaceae	Silene	Silene_gracilicaulis						1	ES
Caryophyllaceae	Silene	Silene_aprica					1
Caryophyllaceae	Silene	Silene_karaczukuri						1
Caryophyllaceae	Silene	Silene_trachyphylla						1	ES
Caryophyllaceae	Silene	Silene_conoidea					1
Caryophyllaceae	Silene	Silene_gonosperma						1
Caryophyllaceae	Silene	Silene_songarica						1
Caryophyllaceae	Silene	Silene_yetii						1
Caryophyllaceae	Silene	Silene_nepalensis						1
Caryophyllaceae	Dianthus	Dianthus_superbus						1
Caryophyllaceae	Gypsophila	Gypsophila_cephalotes						1
Amaranthaceae	Kalidium	Kalidium_cuspidatum		1
Amaranthaceae	Microgynoecium	Microgynoecium_tibeticum					1
Amaranthaceae	Axyris	Axyris_amaranthoides					1
Amaranthaceae	Axyris	Axyris_hybrida					1
Amaranthaceae	Axyris	Axyris_prostrata					1
Amaranthaceae	Krascheninnikovia	Krascheninnikovia_ceratoides		1
Amaranthaceae	Krascheninnikovia	Krascheninnikovia_arborescens		1
Amaranthaceae	Krascheninnikovia	Krascheninnikovia_compacta		1
Amaranthaceae	Krascheninnikovia	Krascheninnikovia_compacta_var._longipilosa		1
Amaranthaceae	Atriplex	Atriplex_centralasiatica					1
Amaranthaceae	Atriplex	Atriplex_tatarica					1
Amaranthaceae	Corispermum	Corispermum_heptapotamicum					1
Amaranthaceae	Corispermum	Corispermum_mongolicum					1
Amaranthaceae	Corispermum	Corispermum_pamiricum					1
Amaranthaceae	Corispermum	Corispermum_dutreuilii					1
Amaranthaceae	Corispermum	Corispermum_tibeticum					1
Amaranthaceae	Corispermum	Corispermum_stauntonii					1
Amaranthaceae	Chenopodium	Chenopodium_glaucum					1
Amaranthaceae	Chenopodium	Chenopodium_karoi					1
Amaranthaceae	Chenopodium	Chenopodium_iljinii					1
Amaranthaceae	Chenopodium	Chenopodium_album					1
Amaranthaceae	Dysphania	Dysphania_schraderiana					1
Amaranthaceae	Bassia	Bassia_dasyphylla					1
Amaranthaceae	Bassia	Bassia_hyssopifolia					1
Amaranthaceae	Suaeda	Suaeda_corniculata					1
Amaranthaceae	Suaeda	Suaeda_heterophylla					1
Amaranthaceae	Suaeda	Suaeda_prostrata					1
Amaranthaceae	Suaeda	Suaeda_salsa					1
Amaranthaceae	Sympegma	Sympegma_regelii		1
Amaranthaceae	Halogeton	Halogeton_glomeratus					1
Amaranthaceae	Halogeton	Halogeton_arachnoideus					1
Amaranthaceae	Iljinia	Iljinia_regelii						1
Amaranthaceae	Salsola	Salsola_arbuscula		1
Amaranthaceae	Salsola	Salsola_abrotanoides		1
Amaranthaceae	Salsola	Salsola_collina					1
Amaranthaceae	Salsola	Salsola_zaidamica					1
Amaranthaceae	Salsola	Salsola_monoptera					1
Amaranthaceae	Salsola	Salsola_tragus					1
Hydrangeaceae	Philadelphus	Philadelphus_incanus		1					ES
Balsaminaceae	Impatiens	Impatiens_apsotis					1		ES
Primulaceae	Primula	Primula_matthioli						1
Primulaceae	Primula	Primula_matthioli_subsp._brotheri						1
Primulaceae	Primula	Primula_polyneura						1
Primulaceae	Primula	Primula_orbicularis						1	ES
Primulaceae	Primula	Primula_tangutica						1	ES
Primulaceae	Primula	Primula_optata						1	ES
Primulaceae	Primula	Primula_woodwardii						1	ES
Primulaceae	Primula	Primula_purdomii						1	ES
Primulaceae	Primula	Primula_macrophylla_var._moorcroftiana						1
Primulaceae	Primula	Primula_sikkimensis						1
Primulaceae	Primula	Primula_secundiflora						1	ES
Primulaceae	Primula	Primula_flava						1	ES
Primulaceae	Primula	Primula_algida						1
Primulaceae	Primula	Primula_stenocalyx						1	ES
Primulaceae	Primula	Primula_fangii						1	ES
Primulaceae	Primula	Primula_conspersa						1	ES
Primulaceae	Primula	Primula_gemmifera						1	ES
Primulaceae	Primula	Primula_pumilio						1
Primulaceae	Primula	Primula_pamirica						1
Primulaceae	Primula	Primula_fasciculata						1	ES
Primulaceae	Primula	Primula_nutans						1
Primulaceae	Primula	Primula_tibetica						1
Primulaceae	Androsace	Androsace_erecta						1
Primulaceae	Androsace	Androsace_gmelinii						1
Primulaceae	Androsace	Androsace_septentrionalis						1
Primulaceae	Androsace	Androsace_maxima						1
Primulaceae	Androsace	Androsace_integra						1	ES
Primulaceae	Androsace	Androsace_mariae						1	ES
Primulaceae	Androsace	Androsace_flavescens						1
Primulaceae	Androsace	Androsace_akbajtalensis						1
Primulaceae	Androsace	Androsace_lehmanniana						1
Primulaceae	Androsace	Androsace_ovczinnikovii						1
Primulaceae	Androsace	Androsace_sericea						1
Primulaceae	Androsace	Androsace_zambalensis						1
Primulaceae	Androsace	Androsace_yargongensis						1	ES
Primulaceae	Androsace	Androsace_brachystegia						1	ES
Primulaceae	Androsace	Androsace_tapete						1
Primulaceae	Androsace	Androsace_squarrosula						1	ES
Primulaceae	Androsace	Androsace_tanggulashanensis						1	ES
Primulaceae	Pomatosace	Pomatosace_filicula						1	ES
Primulaceae	Lysimachia	Lysimachia_maritima						1
Ericaceae	Rhododendron	Rhododendron_balfourianum		1					ES
Ericaceae	Rhododendron	Rhododendron_aganniphum		1					ES
Ericaceae	Rhododendron	Rhododendron_capitatum		1					ES
Ericaceae	Rhododendron	Rhododendron_gologense		1					ES
Ericaceae	Rhododendron	Rhododendron_bamaense		1					ES
Ericaceae	Rhododendron	Rhododendron_nivale		1
Ericaceae	Rhododendron	Rhododendron_trichostomum		1					ES
Ericaceae	Rhododendron	Rhododendron_rufescens		1					ES
Ericaceae	Arctous	Arctous_alpinus		1
Rubiaceae	Rubia	Rubia_tinctorum				1
Rubiaceae	Rubia	Rubia_tibetica				1
Rubiaceae	Rubia	Rubia_cordifolia				1
Rubiaceae	Galium	Galium_tricornutum				1
Rubiaceae	Galium	Galium_spurium				1
Rubiaceae	Galium	Galium_boreale						1
Rubiaceae	Galium	Galium_verum						1
Rubiaceae	Galium	Galium_exile					1
Gentianaceae	Gentiana	Gentiana_urnula						1
Gentianaceae	Gentiana	Gentiana_algida						1
Gentianaceae	Gentiana	Gentiana_algida_var._purdomii						1	ES
Gentianaceae	Gentiana	Gentiana_nubigena						1
Gentianaceae	Gentiana	Gentiana_trichotoma						1	ES
Gentianaceae	Gentiana	Gentiana_trichotoma_var._chingii						1	ES
Gentianaceae	Gentiana	Gentiana_straminea						1
Gentianaceae	Gentiana	Gentiana_decumbens						1
Gentianaceae	Gentiana	Gentiana_dahurica						1
Gentianaceae	Gentiana	Gentiana_tianschanica						1
Gentianaceae	Gentiana	Gentiana_crassicaulis						1	ES
Gentianaceae	Gentiana	Gentiana_officinalis						1	ES
Gentianaceae	Gentiana	Gentiana_siphonantha						1	ES
Gentianaceae	Gentiana	Gentiana_olivieri						1
Gentianaceae	Gentiana	Gentiana_stipitata						1
Gentianaceae	Gentiana	Gentiana_szechenyii						1	ES
Gentianaceae	Gentiana	Gentiana_hexaphylla						1	ES
Gentianaceae	Gentiana	Gentiana_dolichocalyx						1	ES
Gentianaceae	Gentiana	Gentiana_altorum						1	ES
Gentianaceae	Gentiana	Gentiana_veitchiorum						1
Gentianaceae	Gentiana	Gentiana_ornata						1
Gentianaceae	Gentiana	Gentiana_striata					1		ES
Gentianaceae	Gentiana	Gentiana_caeruleogrisea					1		ES
Gentianaceae	Gentiana	Gentiana_producta					1		ES
Gentianaceae	Gentiana	Gentiana_pudica					1		ES
Gentianaceae	Gentiana	Gentiana_crenulatotruncata					1		ES
Gentianaceae	Gentiana	Gentiana_prostrata					1
Gentianaceae	Gentiana	Gentiana_prostrata_var._ludlowii					1
Gentianaceae	Gentiana	Gentiana_karelinii					1
Gentianaceae	Gentiana	Gentiana_heleonastes					1		ES
Gentianaceae	Gentiana	Gentiana_aristata					1		ES
Gentianaceae	Gentiana	Gentiana_syringea					1		ES
Gentianaceae	Gentiana	Gentiana_tricolor					1		ES
Gentianaceae	Gentiana	Gentiana_grumii					1		ES
Gentianaceae	Gentiana	Gentiana_crassuloides					1
Gentianaceae	Gentiana	Gentiana_pseudosquarrosa					1		ES
Gentianaceae	Gentiana	Gentiana_squarrosa					1
Gentianaceae	Gentiana	Gentiana_aquatica					1
Gentianaceae	Gentiana	Gentiana_leucomelaena					1
Gentianaceae	Gentiana	Gentiana_prattii					1		ES
Gentianaceae	Gentiana	Gentiana_clarkei					1
Gentianaceae	Gentiana	Gentiana_spathulifolia					1		ES
Gentianaceae	Gentiana	Gentiana_abaensis					1		ES
Gentianaceae	Gentiana	Gentiana_burkillii					1
Gentianaceae	Gentiana	Gentiana_pseudoaquatica					1
Gentianaceae	Halenia	Halenia_elliptica					1
Gentianaceae	Gentianopsis	Gentianopsis_barbata					1
Gentianaceae	Gentianopsis	Gentianopsis_paludosa					1
Gentianaceae	Comastoma	Comastoma_pulmonarium					1
Gentianaceae	Comastoma	Comastoma_polycladum					1		ES
Gentianaceae	Comastoma	Comastoma_pedunculatum					1
Gentianaceae	Comastoma	Comastoma_tenellum					1
Gentianaceae	Comastoma	Comastoma_falcatum					1
Gentianaceae	Comastoma	Comastoma_cyananthiflorum					1		ES
Gentianaceae	Gentianella	Gentianella_amarella_subsp._acuta					1
Gentianaceae	Gentianella	Gentianella_turkestanorum					1
Gentianaceae	Gentianella	Gentianella_azurea					1
Gentianaceae	Gentianella	Gentianella_pygmaea					1
Gentianaceae	Gentianella	Gentianella_arenaria					1		ES
Gentianaceae	Jaeschkea	Jaeschkea_microsperma					1
Gentianaceae	Lomatogonium	Lomatogonium_brachyantherum					1
Gentianaceae	Lomatogonium	Lomatogonium_perenne					1		ES
Gentianaceae	Lomatogonium	Lomatogonium_macranthum					1
Gentianaceae	Lomatogonium	Lomatogonium_rotatum					1
Gentianaceae	Lomatogonium	Lomatogonium_rotatum_var._floribundum					1
Gentianaceae	Lomatogonium	Lomatogonium_gamosepalum					1
Gentianaceae	Lomatogonium	Lomatogonium_carinthiacum					1
Gentianaceae	Lomatogoniopsis	Lomatogoniopsis_alpina					1
Gentianaceae	Swertia	Swertia_connata						1
Gentianaceae	Swertia	Swertia_marginata						1
Gentianaceae	Swertia	Swertia_graciliflora						1
Gentianaceae	Swertia	Swertia_bifolia						1	ES
Gentianaceae	Swertia	Swertia_wolfgangiana						1	ES
Gentianaceae	Swertia	Swertia_tetraptera					1		ES
Gentianaceae	Swertia	Swertia_dichotoma					1
Gentianaceae	Swertia	Swertia_hispidicalyx					1
Gentianaceae	Swertia	Swertia_mussotii					1		ES
Gentianaceae	Swertia	Swertia_franchetiana					1		ES
Apocynaceae	Apocynum	Apocynum_venetum						1
Apocynaceae	Apocynum	Apocynum_pictum						1
Apocynaceae	Cynanchum	Cynanchum_inamoenum						1
Apocynaceae	Cynanchum	Cynanchum_thesioides						1
Boraginaceae	Rochelia	Rochelia_cardiosepala					1
Boraginaceae	Arnebia	Arnebia_guttata						1
Boraginaceae	Arnebia	Arnebia_euchroma						1
Boraginaceae	Asperugo	Asperugo_procumbens					1
Boraginaceae	Trigonotis	Trigonotis_tibetica					1
Boraginaceae	Trigonotis	Trigonotis_peduncularis					1
Boraginaceae	Microula	Microula_tibetica					1
Boraginaceae	Microula	Microula_tibetica_var._pratensis					1
Boraginaceae	Microula	Microula_floribunda					1		ES
Boraginaceae	Microula	Microula_diffusa					1		ES
Boraginaceae	Microula	Microula_tangutica					1		ES
Boraginaceae	Microula	Microula_rockii					1		ES
Boraginaceae	Microula	Microula_turbinata					1		ES
Boraginaceae	Microula	Microula_trichocarpa					1		ES
Boraginaceae	Microula	Microula_pseudotrichocarpa					1		ES
Boraginaceae	Microula	Microula_pustulosa					1
Boraginaceae	Microula	Microula_younghusbandii					1		ES
Boraginaceae	Microula	Microula_blepharolepis					1		ES
Boraginaceae	Microula	Microula_sikkimensis					1
Boraginaceae	Microula	Microula_involucriformis					1		ES
Boraginaceae	Actinocarya	Actinocarya_tibetica					1
Boraginaceae	Actinocarya	Actinocarya_acaulis					1
Boraginaceae	Cynoglossum	Cynoglossum_wallichii					1
Boraginaceae	Cynoglossum	Cynoglossum_glochidiatum					1
Boraginaceae	Lappula	Lappula_intermedia					1
Boraginaceae	Lappula	Lappula_consanguinea					1
Boraginaceae	Lappula	Lappula_ferganensis					1
Boraginaceae	Lappula	Lappula_tadshikorum					1
Boraginaceae	Lappula	Lappula_semiglabra					1
Boraginaceae	Lappula	Lappula_sericata					1
Boraginaceae	Eritrichium	Eritrichium_pamiricum						1
Boraginaceae	Eritrichium	Eritrichium_latifolium						1
Boraginaceae	Eritrichium	Eritrichium_pseudolatifolium						1
Boraginaceae	Eritrichium	Eritrichium_medicarpum						1	ES
Boraginaceae	Eritrichium	Eritrichium_laxum						1
Boraginaceae	Eritrichium	Eritrichium_humillimum						1	ES
Boraginaceae	Eritrichium	Eritrichium_lasiocarpum						1	ES
Boraginaceae	Eritrichium	Eritrichium_hemisphaericum						1	ES
Boraginaceae	Eritrichium	Eritrichium_thymifolium					1
Boraginaceae	Eritrichium	Eritrichium_canum						1
Boraginaceae	Eritrichium	Eritrichium_longifolium						1	ES
Boraginaceae	Eritrichium	Eritrichium_subjacquemontii						1
Boraginaceae	Eritrichium	Eritrichium_sinomicrocarpum						1	ES
Convolvulaceae	Cuscuta	Cuscuta_europaea				1
Convolvulaceae	Convolvulus	Convolvulus_ammannii						1
Convolvulaceae	Convolvulus	Convolvulus_arvensis						1
Solanaceae	Physochlaina	Physochlaina_praealta						1
Solanaceae	Hyoscyamus	Hyoscyamus_niger					1
Solanaceae	Anisodus	Anisodus_tanguticus						1
Solanaceae	Przewalskia	Przewalskia_tangutica						1	ES
Solanaceae	Mandragora	Mandragora_caulescens						1
Oleaceae	Syringa	Syringa_tomentella_subsp._sweginzowii		1					ES
Plantaginaceae	Plantago	Plantago_asiatica						1
Plantaginaceae	Plantago	Plantago_gentianoides_subsp._griffithii						1
Plantaginaceae	Plantago	Plantago_major						1
Plantaginaceae	Plantago	Plantago_arachnoidea						1
Plantaginaceae	Plantago	Plantago_depressa					1
Plantaginaceae	Plantago	Plantago_maritima_subsp._ciliata						1
Plantaginaceae	Plantago	Plantago_minuta					1
Plantaginaceae	Plantago	Plantago_media						1
Plantaginaceae	Plantago	Plantago_perssonii						1	ES
Plantaginaceae	Hippuris	Hippuris_vulgaris						1
Plantaginaceae	Callitriche	Callitriche_palustris					1
Plantaginaceae	Lagotis	Lagotis_brachystachya						1	ES
Plantaginaceae	Lagotis	Lagotis_globosa						1
Plantaginaceae	Lagotis	Lagotis_brevituba						1	ES
Plantaginaceae	Lagotis	Lagotis_angustibracteata						1	ES
Plantaginaceae	Lagotis	Lagotis_integra						1	ES
Plantaginaceae	Lagotis	Lagotis_decumbens						1
Plantaginaceae	Lagotis	Lagotis_praecox						1
Plantaginaceae	Lagotis	Lagotis_ramalana						1
Plantaginaceae	Scrofella	Scrofella_chinensis						1	ES
Plantaginaceae	Veronica	Veronica_anagallis-aquatica						1
Plantaginaceae	Veronica	Veronica_rubrifolia					1
Plantaginaceae	Veronica	Veronica_biloba					1
Plantaginaceae	Veronica	Veronica_campylopoda					1
Plantaginaceae	Veronica	Veronica_deltigera						1
Plantaginaceae	Veronica	Veronica_vandellioides						1	ES
Plantaginaceae	Veronica	Veronica_rockii						1	ES
Plantaginaceae	Veronica	Veronica_eriogyne						1	ES
Plantaginaceae	Veronica	Veronica_ciliata						1
Plantaginaceae	Linaria	Linaria_kulabensis						1
Scrophulariaceae	Limosella	Limosella_aquatica					1
Scrophulariaceae	Scrophularia	Scrophularia_przewalskii						1
Scrophulariaceae	Scrophularia	Scrophularia_souliei						1	ES
Scrophulariaceae	Scrophularia	Scrophularia_dentata						1
Scrophulariaceae	Scrophularia	Scrophularia_kiriloviana						1
Scrophulariaceae	Scrophularia	Scrophularia_incisa						1
Scrophulariaceae	Oreosolen	Oreosolen_wattii						1
Bignoniaceae	Incarvillea	Incarvillea_beresowskii						1	ES
Bignoniaceae	Incarvillea	Incarvillea_compacta						1	ES
Bignoniaceae	Incarvillea	Incarvillea_younghusbandii						1
Bignoniaceae	Incarvillea	Incarvillea_mairei						1
Lentibulariaceae	Utricularia	Utricularia_vulgaris						1
Lamiaceae	Caryopteris	Caryopteris_trichosphaera		1					ES
Lamiaceae	Ajuga	Ajuga_lupulina						1
Lamiaceae	Ajuga	Ajuga_ovalifolia						1	ES
Lamiaceae	Ajuga	Ajuga_ovalifolia_var._calantha						1	ES
Lamiaceae	Scutellaria	Scutellaria_hypericifolia						1	ES
Lamiaceae	Scutellaria	Scutellaria_scordiifolia						1
Lamiaceae	Scutellaria	Scutellaria_prostrata						1
Lamiaceae	Scutellaria	Scutellaria_oligodonta						1
Lamiaceae	Lagopsis	Lagopsis_flava						1
Lamiaceae	Lagopsis	Lagopsis_eriostachya						1
Lamiaceae	Lagopsis	Lagopsis_supina						1
Lamiaceae	Nepeta	Nepeta_annua					1
Lamiaceae	Nepeta	Nepeta_longibracteata						1
Lamiaceae	Nepeta	Nepeta_taxkorganica						1	ES
Lamiaceae	Nepeta	Nepeta_densiflora						1
Lamiaceae	Nepeta	Nepeta_kokanica						1
Lamiaceae	Nepeta	Nepeta_floccosa						1
Lamiaceae	Nepeta	Nepeta_yanthina						1
Lamiaceae	Nepeta	Nepeta_coerulescens						1
Lamiaceae	Nepeta	Nepeta_prattii						1	ES
Lamiaceae	Marmoritis	Marmoritis_complanata						1	ES
Lamiaceae	Marmoritis	Marmoritis_rotundifolia						1
Lamiaceae	Dracocephalum	Dracocephalum_stamineum						1
Lamiaceae	Dracocephalum	Dracocephalum_tanguticum						1
Lamiaceae	Dracocephalum	Dracocephalum_heterophyllum						1
Lamiaceae	Dracocephalum	Dracocephalum_moldavica						1
Lamiaceae	Dracocephalum	Dracocephalum_integrifolium						1
Lamiaceae	Dracocephalum	Dracocephalum_nodulosum						1
Lamiaceae	Dracocephalum	Dracocephalum_imberbe						1
Lamiaceae	Dracocephalum	Dracocephalum_paulsenii						1
Lamiaceae	Phlomoides	Phlomoides_alpine						1
Lamiaceae	Phlomoides	Phlomoides_oreophila						1
Lamiaceae	Phlomoides	Phlomoides_medicinalis						1	ES
Lamiaceae	Phlomoides	Phlomoides_speciose						1
Lamiaceae	Phlomoides	Phlomoides_rotate						1
Lamiaceae	Galeopsis	Galeopsis_bifida					1
Lamiaceae	Lamium	Lamium_album						1
Lamiaceae	Lamium	Lamium_amplexicaule					1
Lamiaceae	Lagochilus	Lagochilus_platyacanthus						1
Lamiaceae	Lagochilus	Lagochilus_kaschgaricus						1
Lamiaceae	Eriophyton	Eriophyton_wallichii						1
Lamiaceae	Eriophyton	Eriophyton_anomalum						1
Lamiaceae	Stachys	Stachys_affinis						1
Lamiaceae	Salvia	Salvia_prattii						1	ES
Lamiaceae	Salvia	Salvia_przewalskii						1	ES
Lamiaceae	Salvia	Salvia_roborowskii						1
Lamiaceae	Ziziphora	Ziziphora_pamiroalaica						1
Lamiaceae	Mentha	Mentha_canadensis						1
Lamiaceae	Mentha	Mentha_longifolia_var._asiatica						1
Lamiaceae	Elsholtzia	Elsholtzia_fruticosa		1
Lamiaceae	Elsholtzia	Elsholtzia_cephalantha					1		ES
Lamiaceae	Elsholtzia	Elsholtzia_eriostachya					1
Lamiaceae	Elsholtzia	Elsholtzia_densa						1
Lamiaceae	Elsholtzia	Elsholtzia_feddei						1	ES
Lamiaceae	Isodon	Isodon_smithianus		1					ES
Mazaceae	Lancea	Lancea_tibetica						1
Orobanchaceae	Orobanche	Orobanche_coerulescens						1
Orobanchaceae	Orobanche	Orobanche_cernua						1
Orobanchaceae	Orobanche	Orobanche_amoena						1
Orobanchaceae	Boschniakia	Boschniakia_himalaica						1
Orobanchaceae	Mannagettaea	Mannagettaea_hummelii						1
Orobanchaceae	Mannagettaea	Mannagettaea_labiata						1	ES
Orobanchaceae	Euphrasia	Euphrasia_pectinata					1
Orobanchaceae	Euphrasia	Euphrasia_regelii					1
Orobanchaceae	Phtheirospermum	Phtheirospermum_tenuisectum						1
Orobanchaceae	Pedicularis	Pedicularis_tristis						1
Orobanchaceae	Pedicularis	Pedicularis_rudis						1	ES
Orobanchaceae	Pedicularis	Pedicularis_ingens						1	ES
Orobanchaceae	Pedicularis	Pedicularis_pseudoingens						1	ES
Orobanchaceae	Pedicularis	Pedicularis_trichoglossa						1
Orobanchaceae	Pedicularis	Pedicularis_lachnoglossa						1
Orobanchaceae	Pedicularis	Pedicularis_lasiophrys						1	ES
Orobanchaceae	Pedicularis	Pedicularis_cinerascens						1	ES
Orobanchaceae	Pedicularis	Pedicularis_songarica						1
Orobanchaceae	Pedicularis	Pedicularis_flava						1
Orobanchaceae	Pedicularis	Pedicularis_dolichorrhiza						1
Orobanchaceae	Pedicularis	Pedicularis_oederi						1
Orobanchaceae	Pedicularis	Pedicularis_rhinanthoides						1
Orobanchaceae	Pedicularis	Pedicularis_rhinanthoides_subsp._labellata						1
Orobanchaceae	Pedicularis	Pedicularis_tibetica						1	ES
Orobanchaceae	Pedicularis	Pedicularis_muscicola						1	ES
Orobanchaceae	Pedicularis	Pedicularis_przewalskii						1	ES
Orobanchaceae	Pedicularis	Pedicularis_przewalskii_subsp._australis						1	ES
Orobanchaceae	Pedicularis	Pedicularis_cranolopha						1	ES
Orobanchaceae	Pedicularis	Pedicularis_longiflora						1
Orobanchaceae	Pedicularis	Pedicularis_longiflora_subsp._tubiformis						1
Orobanchaceae	Pedicularis	Pedicularis_chinensis						1	ES
Orobanchaceae	Pedicularis	Pedicularis_armata						1	ES
Orobanchaceae	Pedicularis	Pedicularis_bidentata						1	ES
Orobanchaceae	Pedicularis	Pedicularis_lyrata						1
Orobanchaceae	Pedicularis	Pedicularis_integrifolia						1
Orobanchaceae	Pedicularis	Pedicularis_pheulpinii						1
Orobanchaceae	Pedicularis	Pedicularis_sphaerantha						1	ES
Orobanchaceae	Pedicularis	Pedicularis_floribunda						1	ES
Orobanchaceae	Pedicularis	Pedicularis_ternata						1	ES
Orobanchaceae	Pedicularis	Pedicularis_pilostachya						1	ES
Orobanchaceae	Pedicularis	Pedicularis_semenowii						1
Orobanchaceae	Pedicularis	Pedicularis_brevilabris					1		ES
Orobanchaceae	Pedicularis	Pedicularis_ludwigii					1
Orobanchaceae	Pedicularis	Pedicularis_plicata						1	ES
Orobanchaceae	Pedicularis	Pedicularis_verticillata						1
Orobanchaceae	Pedicularis	Pedicularis_verticillate_subsp._tangutica						1
Orobanchaceae	Pedicularis	Pedicularis_pygmaea					1		ES
Orobanchaceae	Pedicularis	Pedicularis_violascens						1
Orobanchaceae	Pedicularis	Pedicularis_szetschuanica					1		ES
Orobanchaceae	Pedicularis	Pedicularis_roylei						1
Orobanchaceae	Pedicularis	Pedicularis_kansuensis					1		ES
Orobanchaceae	Pedicularis	Pedicularis_semitorta					1		ES
Orobanchaceae	Pedicularis	Pedicularis_pectinatiformis						1	ES
Orobanchaceae	Pedicularis	Pedicularis_cheilanthifolia						1
Orobanchaceae	Pedicularis	Pedicularis_cheilanthifolia_subsp._svenhedinii						1
Orobanchaceae	Pedicularis	Pedicularis_anas						1	ES
Orobanchaceae	Pedicularis	Pedicularis_anas_var._xanthantha						1	ES
Orobanchaceae	Pedicularis	Pedicularis_chenocephala						1	ES
Orobanchaceae	Pedicularis	Pedicularis_cristatella						1	ES
Orobanchaceae	Pedicularis	Pedicularis_scolopax						1	ES
Orobanchaceae	Pedicularis	Pedicularis_alaschanica						1
Orobanchaceae	Pedicularis	Pedicularis_pseudocurvituba						1	ES
Orobanchaceae	Pedicularis	Pedicularis_curvituba						1	ES
Campanulaceae	Cyananthus	Cyananthus_hookeri					1
Campanulaceae	Codonopsis	Codonopsis_foetens_subsp._nervosa				1
Campanulaceae	Codonopsis	Codonopsis_clematidea				1
Campanulaceae	Codonopsis	Codonopsis_viridiflora				1			ES
Campanulaceae	Campanula	Campanula_aristata						1
Campanulaceae	Adenophora	Adenophora_himalayana						1
Campanulaceae	Adenophora	Adenophora_stenanthina_subsp._sylvatica						1
Campanulaceae	Adenophora	Adenophora_liliifolioides						1	ES
Asteraceae	Heteropappus	Heteropappus_boweri						1
Asteraceae	Heteropappus	Heteropappus_altaicus						1
Asteraceae	Heteropappus	Heteropappus_crenatifolius						1
Asteraceae	Heteropappus	Heteropappus_gouldii						1
Asteraceae	Aster	Aster_semiprostratus						1
Asteraceae	Aster	Aster_poliothamnus						1	ES
Asteraceae	Aster	Aster_souliei						1
Asteraceae	Aster	Aster_tongolensis						1	ES
Asteraceae	Aster	Aster_asteroides						1
Asteraceae	Aster	Aster_alpinus						1
Asteraceae	Aster	Aster_flaccidus						1
Asteraceae	Aster	Aster_yunnanensis_var.labrangensis						1	ES
Asteraceae	Aster	Aster_diplostephioides						1
Asteraceae	Rhinactinidia	Rhinactinidia_limoniifolia						1
Asteraceae	Asterothamnus	Asterothamnus_fruticosus		1
Asteraceae	Asterothamnus	Asterothamnus_centraliasiaticus		1
Asteraceae	Psychrogeton	Psychrogeton_poncinsii						1
Asteraceae	Erigeron	Erigeron_vicarius						1
Asteraceae	Erigeron	Erigeron_eriocalyx						1
Asteraceae	Erigeron	Erigeron_oreades						1
Asteraceae	Erigeron	Erigeron_leioreades						1
Asteraceae	Erigeron	Erigeron_acris_subsp._politus						1
Asteraceae	Erigeron	Erigeron_acris						1
Asteraceae	Erigeron	Erigeron_schmalhausenii						1
Asteraceae	Erigeron	Erigeron_krylovii						1
Asteraceae	Erigeron	Erigeron_pseudoseravschanicus						1
Asteraceae	Nannoglottis	Nannoglottis_ravida						1	ES
Asteraceae	Nannoglottis	Nannoglottis_carpesioides						1
Asteraceae	Nannoglottis	Nannoglottis_gynura						1	ES
Asteraceae	Antennaria	Antennaria_dioica						1
Asteraceae	Leontopodium	Leontopodium_haplophylloides						1	ES
Asteraceae	Leontopodium	Leontopodium_dedekensii						1
Asteraceae	Leontopodium	Leontopodium_souliei						1	ES
Asteraceae	Leontopodium	Leontopodium_calocephalum						1	ES
Asteraceae	Leontopodium	Leontopodium_nanum						1
Asteraceae	Leontopodium	Leontopodium_brachyactis						1
Asteraceae	Leontopodium	Leontopodium_junpeianum						1
Asteraceae	Leontopodium	Leontopodium_pusillum						1
Asteraceae	Leontopodium	Leontopodium_leontopodioides						1
Asteraceae	Leontopodium	Leontopodium_ochroleucum						1
Asteraceae	Leontopodium	Leontopodium_campestre						1
Asteraceae	Anaphalis	Anaphalis_hancockii						1	ES
Asteraceae	Anaphalis	Anaphalis_flavescens						1	ES
Asteraceae	Anaphalis	Anaphalis_gracilis_var._aspera						1	ES
Asteraceae	Anaphalis	Anaphalis_aureopunctata						1	ES
Asteraceae	Anaphalis	Anaphalis_souliei						1	ES
Asteraceae	Anaphalis	Anaphalis_bicolor						1	ES
Asteraceae	Anaphalis	Anaphalis_lactea						1
Asteraceae	Pseudognaphalium	Pseudognaphalium_hypoleucum					1
Asteraceae	Inula	Inula_rhizocephala						1
Asteraceae	Inula	Inula_salsoloides						1
Asteraceae	Tanacetum	Tanacetum_tatsienense						1
Asteraceae	Tanacetum	Tanacetum_pulchrum						1
Asteraceae	Richteria	Richteria_pyrethroides						1
Asteraceae	Allardia	Allardia_tomentosa						1
Asteraceae	Allardia	Allardia_stoliczkae						1
Asteraceae	Allardia	Allardia_tridactylites						1
Asteraceae	Allardia	Allardia_glabra						1
Asteraceae	Hippolytia	Hippolytia_desmantha						1	ES
Asteraceae	Cancrinia	Cancrinia_maximowiczii		1
Asteraceae	Ajania	Ajania_ramosa		1					ES
Asteraceae	Ajania	Ajania_myriantha						1
Asteraceae	Ajania	Ajania_tenuifolia						1
Asteraceae	Ajania	Ajania_khartensis						1
Asteraceae	Ajania	Ajania_tibetica		1
Asteraceae	Ajania	Ajania_scharnhorstii		1
Asteraceae	Ajania	Ajania_trilobata						1
Asteraceae	Ajania	Ajania_fruticulosa		1
Asteraceae	Ajania	Ajania_fastigiata						1
Asteraceae	Artemisia	Artemisia_macrocephala					1
Asteraceae	Artemisia	Artemisia_sieversiana					1
Asteraceae	Artemisia	Artemisia_frigida						1
Asteraceae	Artemisia	Artemisia_argyrophylla						1
Asteraceae	Artemisia	Artemisia_rupestris						1
Asteraceae	Artemisia	Artemisia_rutifolia		1
Asteraceae	Artemisia	Artemisia_minor		1
Asteraceae	Artemisia	Artemisia_younghusbandii		1					ES
Asteraceae	Artemisia	Artemisia_anethoides					1
Asteraceae	Artemisia	Artemisia_persica		1
Asteraceae	Artemisia	Artemisia_gmelinii		1
Asteraceae	Artemisia	Artemisia_vestita						1
Asteraceae	Artemisia	Artemisia_annua					1
Asteraceae	Artemisia	Artemisia_hedinii					1
Asteraceae	Artemisia	Artemisia_dalailamae		1					ES
Asteraceae	Artemisia	Artemisia_caespitosa						1
Asteraceae	Artemisia	Artemisia_austriaca						1
Asteraceae	Artemisia	Artemisia_roxburghiana						1
Asteraceae	Artemisia	Artemisia_leucophylla						1
Asteraceae	Artemisia	Artemisia_phyllobotrys						1	ES
Asteraceae	Artemisia	Artemisia_mongolica						1
Asteraceae	Artemisia	Artemisia_moorcroftiana						1
Asteraceae	Artemisia	Artemisia_campbellii						1
Asteraceae	Artemisia	Artemisia_smithii						1	ES
Asteraceae	Artemisia	Artemisia_sinensis						1	ES
Asteraceae	Artemisia	Artemisia_mattfeldii						1	ES
Asteraceae	Artemisia	Artemisia_myriantha						1
Asteraceae	Artemisia	Artemisia_dracunculus						1
Asteraceae	Artemisia	Artemisia_sphaerocephala						1
Asteraceae	Artemisia	Artemisia_halodendron						1
Asteraceae	Artemisia	Artemisia_prattii						1	ES
Asteraceae	Artemisia	Artemisia_saposhnikovii		1
Asteraceae	Artemisia	Artemisia_wellbyi		1
Asteraceae	Artemisia	Artemisia_waltonii		1					ES
Asteraceae	Artemisia	Artemisia_gyangzeensis						1	ES
Asteraceae	Artemisia	Artemisia_kuschakewiczii						1
Asteraceae	Artemisia	Artemisia_demissa					1
Asteraceae	Artemisia	Artemisia_scoparia						1
Asteraceae	Artemisia	Artemisia_stricta					1
Asteraceae	Artemisia	Artemisia_pewzowii						1
Asteraceae	Artemisia	Artemisia_desertorum						1
Asteraceae	Artemisia	Artemisia_duthreuil-de-rhinsi						1	ES
Asteraceae	Artemisia	Artemisia_nanschanica						1	ES
Asteraceae	Artemisia	Artemisia_dubia						1
Asteraceae	Artemisia	Artemisia_tridactyla						1	ES
Asteraceae	Artemisia	Artemisia_stracheyi						1
Asteraceae	Seriphidium	Seriphidium_transiliense		1
Asteraceae	Seriphidium	Seriphidium_mongolorum		1
Asteraceae	Seriphidium	Seriphidium_rhodanthum						1
Asteraceae	Seriphidium	Seriphidium_korovinii						1
Asteraceae	Seriphidium	Seriphidium_grenardii		1					ES
Asteraceae	Seriphidium	Seriphidium_compactum		1
Asteraceae	Doronicum	Doronicum_stenoglossum						1
Asteraceae	Doronicum	Doronicum_calotum						1	ES
Asteraceae	Parasenecio	Parasenecio_deltophyllus						1	ES
Asteraceae	Senecio	Senecio_krascheninnikovii					1
Asteraceae	Senecio	Senecio_dubitabilis					1
Asteraceae	Senecio	Senecio_nemorensis						1
Asteraceae	Senecio	Senecio_thianschanicus						1
Asteraceae	Senecio	Senecio_diversipinnus						1	ES
Asteraceae	Senecio	Senecio_jacobaea						1
Asteraceae	Tephroseris	Tephroseris_rufa						1	ES
Asteraceae	Tephroseris	Tephroseris_praticola						1
Asteraceae	Sinosenecio	Sinosenecio_euosmus						1
Asteraceae	Ligularia	Ligularia_purdomii						1	ES
Asteraceae	Ligularia	Ligularia_kunlunshanica						1	ES
Asteraceae	Ligularia	Ligularia_thomsonii						1
Asteraceae	Ligularia	Ligularia_narynensis						1
Asteraceae	Ligularia	Ligularia_przewalskii						1
Asteraceae	Ligularia	Ligularia_sagitta						1
Asteraceae	Ligularia	Ligularia_macrophylla						1
Asteraceae	Ligularia	Ligularia_altaica						1
Asteraceae	Ligularia	Ligularia_alpigena						1
Asteraceae	Ligularia	Ligularia_liatroides						1	ES
Asteraceae	Ligularia	Ligularia_tangutorum						1	ES
Asteraceae	Ligularia	Ligularia_virgaurea						1
Asteraceae	Cremanthodium	Cremanthodium_decaisnei						1
Asteraceae	Cremanthodium	Cremanthodium_stenoglossum						1	ES
Asteraceae	Cremanthodium	Cremanthodium_lineare						1	ES
Asteraceae	Cremanthodium	Cremanthodium_brunneopilosum						1	ES
Asteraceae	Cremanthodium	Cremanthodium_discoideum						1
Asteraceae	Cremanthodium	Cremanthodium_ellisii						1
Asteraceae	Cremanthodium	Cremanthodium_microglossum						1	ES
Asteraceae	Cremanthodium	Cremanthodium_nanum						1
Asteraceae	Cremanthodium	Cremanthodium_humile						1
Asteraceae	Echinops	Echinops_humilis						1
Asteraceae	Echinops	Echinops_gmelinii						1
Asteraceae	Echinops	Echinops_nanus						1
Asteraceae	Saussurea	Saussurea_bracteata						1
Asteraceae	Saussurea	Saussurea_tangutica						1	ES
Asteraceae	Saussurea	Saussurea_obvallata						1
Asteraceae	Saussurea	Saussurea_phaeantha						1	ES
Asteraceae	Saussurea	Saussurea_erubescens						1	ES
Asteraceae	Saussurea	Saussurea_pilinophylla						1
Asteraceae	Saussurea	Saussurea_globosa						1	ES
Asteraceae	Saussurea	Saussurea_nigrescens						1	ES
Asteraceae	Saussurea	Saussurea_acutisquama						1	ES
Asteraceae	Saussurea	Saussurea_stella						1
Asteraceae	Saussurea	Saussurea_thoroldii						1
Asteraceae	Saussurea	Saussurea_thomsonii						1
Asteraceae	Saussurea	Saussurea_paxiana						1	ES
Asteraceae	Saussurea	Saussurea_depsangensis						1
Asteraceae	Saussurea	Saussurea_wellbyi						1	ES
Asteraceae	Saussurea	Saussurea_aster						1
Asteraceae	Saussurea	Saussurea_glacialis						1
Asteraceae	Saussurea	Saussurea_gnaphalodes						1
Asteraceae	Saussurea	Saussurea_inversa						1
Asteraceae	Saussurea	Saussurea_simpsoniana						1
Asteraceae	Saussurea	Saussurea_medusa						1
Asteraceae	Saussurea	Saussurea_pseudomalitiosa						1	ES
Asteraceae	Saussurea	Saussurea_nematolepis						1	ES
Asteraceae	Saussurea	Saussurea_malitiosa						1	ES
Asteraceae	Saussurea	Saussurea_subulata						1
Asteraceae	Saussurea	Saussurea_glanduligera						1
Asteraceae	Saussurea	Saussurea_brunneopilosa						1	ES
Asteraceae	Saussurea	Saussurea_leucophylla						1
Asteraceae	Saussurea	Saussurea_cinerea						1	ES
Asteraceae	Saussurea	Saussurea_minuta						1	ES
Asteraceae	Saussurea	Saussurea_tibetica						1	ES
Asteraceae	Saussurea	Saussurea_pulviniformis						1	ES
Asteraceae	Saussurea	Saussurea_pumila						1	ES
Asteraceae	Saussurea	Saussurea_apus						1	ES
Asteraceae	Saussurea	Saussurea_hieracioides						1
Asteraceae	Saussurea	Saussurea_katochaete						1
Asteraceae	Saussurea	Saussurea_woodiana						1	ES
Asteraceae	Saussurea	Saussurea_arenaria						1	ES
Asteraceae	Saussurea	Saussurea_ceterach						1	ES
Asteraceae	Saussurea	Saussurea_andryaloides						1
Asteraceae	Saussurea	Saussurea_leontodontoides						1
Asteraceae	Saussurea	Saussurea_subulisquama						1	ES
Asteraceae	Saussurea	Saussurea_elliptica						1
Asteraceae	Saussurea	Saussurea_ovata						1
Asteraceae	Saussurea	Saussurea_pulvinata						1	ES
Asteraceae	Saussurea	Saussurea_aerjingensis						1	ES
Asteraceae	Saussurea	Saussurea_tatsienensis						1	ES
Asteraceae	Saussurea	Saussurea_chondrilloides						1
Asteraceae	Saussurea	Saussurea_lacostei						1
Asteraceae	Saussurea	Saussurea_kaschgarica						1
Asteraceae	Saussurea	Saussurea_daurica						1
Asteraceae	Saussurea	Saussurea_famintziniana						1
Asteraceae	Saussurea	Saussurea_salsa						1
Asteraceae	Saussurea	Saussurea_sylvatica						1	ES
Asteraceae	Saussurea	Saussurea_semifasciata						1	ES
Asteraceae	Saussurea	Saussurea_ovatifolia						1	ES
Asteraceae	Saussurea	Saussurea_bella						1	ES
Asteraceae	Saussurea	Saussurea_epilobioides						1	ES
Asteraceae	Saussurea	Saussurea_parviflora						1
Asteraceae	Saussurea	Saussurea_dzeurensis						1	ES
Asteraceae	Saussurea	Saussurea_przewalskii						1
Asteraceae	Saussurea	Saussurea_elegans						1
Asteraceae	Cousinia	Cousinia_leiocephala					1
Asteraceae	Cousinia	Cousinia_caespitosa						1
Asteraceae	Cousinia	Cousinia_lasiophylla					1		ES
Asteraceae	Cousinia	Cousinia_sclerolepis					1		ES
Asteraceae	Schmalhausenia	Schmalhausenia_eriophora						1
Asteraceae	Xanthopappus	Xanthopappus_subacaulis						1	ES
Asteraceae	Cirsium	Cirsium_souliei						1
Asteraceae	Cirsium	Cirsium_esculentum						1
Asteraceae	Cirsium	Cirsium_semenowii						1
Asteraceae	Cirsium	Cirsium_arvense						1
Asteraceae	Cirsium	Cirsium_arvense_var._alpestre						1
Asteraceae	Carduus	Carduus_crispus					1
Asteraceae	Klasea	Klasea_procumbens						1
Asteraceae	Scorzonera	Scorzonera_pseudodivaricata						1
Asteraceae	Scorzonera	Scorzonera_parviflora						1
Asteraceae	Scorzonera	Scorzonera_pamirica						1	ES
Asteraceae	Scorzonera	Scorzonera_mongolica						1
Asteraceae	Scorzonera	Scorzonera_pusilla						1
Asteraceae	Tragopogon	Tragopogon_altaicus					1
Asteraceae	Tragopogon	Tragopogon_songoricus					1
Asteraceae	Picris	Picris_japonica						1
Asteraceae	Sonchus	Sonchus_oleraceus					1
Asteraceae	Sonchus	Sonchus_wightianus						1
Asteraceae	Sonchus	Sonchus_brachyotus						1
Asteraceae	Lactuca	Lactuca_tatarica						1
Asteraceae	Crepis	Crepis_multicaulis						1
Asteraceae	Crepis	Crepis_crocea						1
Asteraceae	Askellia	Askellia_lactea						1
Asteraceae	Askellia	Askellia_karelinii						1
Asteraceae	Askellia	Askellia_pygmaea						1
Asteraceae	Askellia	Askellia_flexuosa						1
Asteraceae	Sonchella	Sonchella_dentata						1
Asteraceae	Youngia	Youngia_simulatrix						1
Asteraceae	Crepidiastrum	Crepidiastrum_diversifolium						1
Asteraceae	Crepidiastrum	Crepidiastrum_akagii						1
Asteraceae	Launaea	Launaea_polydichotoma						1	ES
Asteraceae	Soroseris	Soroseris_erysimoides						1
Asteraceae	Soroseris	Soroseris_glomerata						1
Asteraceae	Syncalathium	Syncalathium_disciforme						1	ES
Asteraceae	Cicerbita	Cicerbita_roborowskii						1
Asteraceae	Ixeris	Ixeris_chinensis_subsp._versicolor						1
Asteraceae	Chondrilla	Chondrilla_piptocoma						1
Asteraceae	Chondrilla	Chondrilla_leiosperma						1
Asteraceae	Taraxacum	Taraxacum_minutilobum						1
Asteraceae	Taraxacum	Taraxacum_goloskokovii						1
Asteraceae	Taraxacum	Taraxacum_subglaciale						1
Asteraceae	Taraxacum	Taraxacum_glabrum						1
Asteraceae	Taraxacum	Taraxacum_stenoceras						1	ES
Asteraceae	Taraxacum	Taraxacum_qirae						1	ES
Asteraceae	Taraxacum	Taraxacum_pingue						1
Asteraceae	Taraxacum	Taraxacum_tibetanum						1
Asteraceae	Taraxacum	Taraxacum_sikkimense						1
Asteraceae	Taraxacum	Taraxacum_centrasiaticum						1	ES
Asteraceae	Taraxacum	Taraxacum_candidatum						1
Asteraceae	Taraxacum	Taraxacum_luridum						1
Asteraceae	Taraxacum	Taraxacum_dealbatum						1
Asteraceae	Taraxacum	Taraxacum_bicorne						1
Asteraceae	Taraxacum	Taraxacum_officinale						1
Adoxaceae	Adoxa	Adoxa_moschatellina						1
Caprifoliaceae	Triosteum	Triosteum_pinnatifidum						1
Caprifoliaceae	Lonicera	Lonicera_trichosantha		1
Caprifoliaceae	Lonicera	Lonicera_rupicola		1
Caprifoliaceae	Lonicera	Lonicera_rupicola_var._syringantha		1
Caprifoliaceae	Lonicera	Lonicera_rupicola_var._minuta		1
Caprifoliaceae	Lonicera	Lonicera_spinosa		1
Caprifoliaceae	Lonicera	Lonicera_microphylla		1
Caprifoliaceae	Lonicera	Lonicera_tangutica		1
Caprifoliaceae	Lonicera	Lonicera_webbiana		1
Caprifoliaceae	Lonicera	Lonicera_hispida		1
Caprifoliaceae	Lonicera	Lonicera_semenovii		1
Caprifoliaceae	Lonicera	Lonicera_humilis		1
Caprifoliaceae	Valeriana	Valeriana_officinalis						1
Caprifoliaceae	Valeriana	Valeriana_minutiflora						1	ES
Caprifoliaceae	Valeriana	Valeriana_tangutica						1	ES
Caprifoliaceae	Valeriana	Valeriana_fedtschenkoi						1
Caprifoliaceae	Nardostachys	Nardostachys_jatamansi						1
Caprifoliaceae	Acanthocalyx	Acanthocalyx_alba						1
Caprifoliaceae	Morina	Morina_chinensis						1	ES
Caprifoliaceae	Morina	Morina_kokonorica						1	ES
Caprifoliaceae	Dipsacus	Dipsacus_inermis						1
Caprifoliaceae	Pterocephalus	Pterocephalus_hookeri						1
Araliaceae	Eleutherococcus	Eleutherococcus_wilsonii		1					ES
Araliaceae	Eleutherococcus	Eleutherococcus_giraldii		1					ES
Apiaceae	Sanicula	Sanicula_giraldii						1
Apiaceae	Sanicula	Sanicula_hacquetioides						1
Apiaceae	Sphallerocarpus	Sphallerocarpus_gracilis						1
Apiaceae	Anthriscus	Anthriscus_sylvestris						1
Apiaceae	Pleurospermum	Pleurospermum_hookeri						1
Apiaceae	Pleurospermum	Pleurospermum_pulszkyi						1	ES
Apiaceae	Pleurospermum	Pleurospermum_simplex						1
Apiaceae	Pleurospermum	Pleurospermum_tsekuense						1	ES
Apiaceae	Pleurospermum	Pleurospermum_wilsonii						1
Apiaceae	Pleurospermum	Pleurospermum_szechenyii						1
Apiaceae	Pleurospermum	Pleurospermum_wrightianum						1	ES
Apiaceae	Pleurospermum	Pleurospermum_hedinii						1	ES
Apiaceae	Pleurospermum	Pleurospermum_lindleyanum						1
Apiaceae	Vicatia	Vicatia_thibetica						1
Apiaceae	Chamaesium	Chamaesium_paradoxum						1	ES
Apiaceae	Chamaesium	Chamaesium_thalictrifolium						1	ES
Apiaceae	Tongoloa	Tongoloa_gracilis						1
Apiaceae	Tongoloa	Tongoloa_taeniophylla						1	ES
Apiaceae	Bupleurum	Bupleurum_triradiatum						1
Apiaceae	Bupleurum	Bupleurum_densiflorum						1
Apiaceae	Bupleurum	Bupleurum_smithii						1	ES
Apiaceae	Bupleurum	Bupleurum_bicaule						1
Apiaceae	Bupleurum	Bupleurum_malconense						1	ES
Apiaceae	Bupleurum	Bupleurum_condensatum						1	ES
Apiaceae	Carum	Carum_buriaticum						1
Apiaceae	Carum	Carum_carvi						1
Apiaceae	Pternopetalum	Pternopetalum_tanakae						1
Apiaceae	Pimpinella	Pimpinella_heliosciadea						1	ES
Apiaceae	Aegopodium	Aegopodium_alpestre						1
Apiaceae	Schultzia	Schulzia_albiflora						1
Apiaceae	Acronema	Acronema_chinense						1	ES
Apiaceae	Sinolimprichtia	Sinolimprichtia_alpina						1	ES
Apiaceae	Notopterygium	Notopterygium_franchetii						1	ES
Apiaceae	Notopterygium	Notopterygium_incisum						1	ES
Apiaceae	Seseli	Seseli_pelliotii						1
Apiaceae	Seseli	Seseli_mucronatum						1
Apiaceae	Pachypleurum	Pachypleurum_alpinum						1
Apiaceae	Conioselinum	Conioselinum_vaginatum						1
Apiaceae	Angelica	Angelica_ternata						1
Apiaceae	Angelica	Angelica_nitida						1	ES
Apiaceae	Heracleum	Heracleum_millefolium						1
Comment
1. Infraspecific taxa were preserved
3. The taxa represent families, genera, or species
3. ES represents endemic species to China

## Sheet: Sheet2
Family	Genus	Number of species	Growth forms
			woody	herbaceous	woody and herbaceous	endemic genera	Genera types
Ephedraceae	Ephedra	7	1				common genera
Pinaceae	Abies	2	1				occasional genera
Pinaceae	Picea	7	1				dominant genera
Pinaceae	Larix	1	1				occasional genera
Cupressaceae	Juniperus	9	1				dominant genera
Alismataceae	Alisma	1		1			occasional genera
Juncaginaceae	Triglochin	2		1			occasional genera
Potamogetonaceae	Potamogeton	4		1			occasional genera
Potamogetonaceae	Stuckenia	3		1			occasional genera
Potamogetonaceae	Zannichellia	1		1			occasional genera
Nartheciaceae	Aletris	1		1			occasional genera
Liliaceae	Fritillaria	4		1			occasional genera
Liliaceae	Notholirion	1		1			occasional genera
Liliaceae	Tulipa	1		1			occasional genera
Liliaceae	Gagea	6		1			occasional genera
Orchidaceae	Neottia	1		1			occasional genera
Orchidaceae	Cypripedium	2		1			occasional genera
Orchidaceae	Dactylorhiza	3		1			occasional genera
Orchidaceae	Gymnadenia	2		1			occasional genera
Orchidaceae	Galearis	1		1			occasional genera
Orchidaceae	Ponerorchis	1		1			occasional genera
Orchidaceae	Platanthera	1		1			occasional genera
Orchidaceae	Herminium	4		1			occasional genera
Orchidaceae	Habenaria	1		1			occasional genera
Iridaceae	Iris	11		1			occasional genera
Amaryllidaceae	Allium	19		1			common genera
Asparagaceae	Asparagus	3		1			occasional genera
Asparagaceae	Polygonatum	2		1			occasional genera
Juncaceae	Juncus	13		1			common genera
Cyperaceae	Isolepis	1		1			occasional genera
Cyperaceae	Trichophorum	1		1			occasional genera
Cyperaceae	Blysmus	3		1			occasional genera
Cyperaceae	Eleocharis	3		1			occasional genera
Cyperaceae	Carex	56		1			dominant genera
Poaceae	Stephanachne	2		1			occasional genera
Poaceae	Sinochasea	1		1			occasional genera
Poaceae	Duthiea	1		1			occasional genera
Poaceae	Piptatherum	2		1			occasional genera
Poaceae	Stipa	25		1			dominant genera
Poaceae	Ptilagrostis	3		1			occasional genera
Poaceae	Melica	6		1			occasional genera
Poaceae	Festuca	18		1			dominant genera
Poaceae	Puccinellia	28		1			common genera
Poaceae	Poa	31		1			dominant genera
Poaceae	Colpodium	1		1			occasional genera
Poaceae	Catabrosa	1		1			occasional genera
Poaceae	Helictotrichon	3		1			occasional genera
Poaceae	Trisetum	4		1			occasional genera
Poaceae	Koeleria	2		1			occasional genera
Poaceae	Deschampsia	2		1			occasional genera
Poaceae	Phalaris	1		1			occasional genera
Poaceae	Anthoxanthum	2		1			occasional genera
Poaceae	Agrostis	4		1			occasional genera
Poaceae	Calamagrostis	13		1			occasional genera
Poaceae	Polypogon	3		1			occasional genera
Poaceae	Beckmannia	1		1			occasional genera
Poaceae	Alopecurus	2		1			occasional genera
Poaceae	Brachypodium	1		1			occasional genera
Poaceae	Littledalea	3		1			occasional genera
Poaceae	Bromus	7		1			occasional genera
Poaceae	Leymus	9		1			common genera
Poaceae	Hordeum	2		1			occasional genera
Poaceae	Elymus	20		1			common genera
Poaceae	Kengyilia	12		1			common genera
Poaceae	Agropyron	1		1			occasional genera
Poaceae	Phragmites	1		1			occasional genera
Poaceae	Schismus	1		1			occasional genera
Poaceae	Aristida	1		1			occasional genera
Poaceae	Cleistogenes	2		1			occasional genera
Poaceae	Orinus	3		1			occasional genera
Poaceae	Setaria	1		1			occasional genera
Poaceae	Pennisetum	2		1			occasional genera
Papaveraceae	Meconopsis	7		1			common genera
Papaveraceae	Dicranostigma	1		1			occasional genera
Papaveraceae	Hypecoum	1		1			occasional genera
Papaveraceae	Corydalis	19		1			common genera
Circaeasteraceae	Circaeaster	1		1			occasional genera
Berberidaceae	Berberis	7	1				common genera
Berberidaceae	Sinopodophyllum	1		1			occasional genera
Ranunculaceae	Caltha	2		1			occasional genera
Ranunculaceae	Trollius	6		1			occasional genera
Ranunculaceae	Actaea	2		1			occasional genera
Ranunculaceae	Aconitum	7		1			common genera
Ranunculaceae	Delphinium	15		1			common genera
Ranunculaceae	Isopyrum	1		1			occasional genera
Ranunculaceae	Paraquilegia	3		1			occasional genera
Ranunculaceae	Aquilegia	1		1			occasional genera
Ranunculaceae	Thalictrum	8		1			common genera
Ranunculaceae	Anemone	8		1			occasional genera
Ranunculaceae	Pulsatilla	3		1			occasional genera
Ranunculaceae	Clematis	5			1		common genera
Ranunculaceae	Callianthemum	2		1			occasional genera
Ranunculaceae	Adonis	1		1			occasional genera
Ranunculaceae	Ranunculus	18		1			common genera
Ranunculaceae	Halerpestes	2		1			occasional genera
Paeoniaceae	Paeonia	1			1		occasional genera
Grossulariaceae	Ribes	6	1				occasional genera
Saxifragaceae	Saxifraga	28		1			common genera
Saxifragaceae	Chrysosplenium	5		1			occasional genera
Crassulaceae	Orostachys	3		1			occasional genera
Crassulaceae	Hylotelephium	2		1			occasional genera
Crassulaceae	Sedum	12		1			occasional genera
Crassulaceae	Rhodiola	18		1			common genera
Haloragaceae	Myriophyllum	2		1			occasional genera
Zygophyllaceae	Zygophyllum	5			1		occasional genera
Fabaceae	Thermopsis	4		1			common genera
Fabaceae	Melilotus	1		1			occasional genera
Fabaceae	Trigonella	2		1			occasional genera
Fabaceae	Medicago	3		1			occasional genera
Fabaceae	Caragana	15	1				common genera
Fabaceae	Phyllolobium	3		1			occasional genera
Fabaceae	Astragalus	81		1			common genera
Fabaceae	Oxytropis	53		1			common genera
Fabaceae	Tibetia	1		1			occasional genera
Fabaceae	Corethrodendron	2	1				occasional genera
Fabaceae	Hedysarum	8		1			common genera
Fabaceae	Vicia	7		1			occasional genera
Fabaceae	Cicer	1		1			occasional genera
Polygalaceae	Polygala	2		1			occasional genera
Rosaceae	Spiraea	7	1				dominant genera
Rosaceae	Sibiraea	2	1				dominant genera
Rosaceae	Cotoneaster	13	1				common genera
Rosaceae	Sorbus	3	1				occasional genera
Rosaceae	Malus	2	1				occasional genera
Rosaceae	Rubus	3	1				occasional genera
Rosaceae	Geum	3		1			occasional genera
Rosaceae	Dasiphora	5	1				dominant genera
Rosaceae	Potentilla	33		1			common genera
Rosaceae	Comarum	1		1			occasional genera
Rosaceae	Sibbaldia	4		1			occasional genera
Rosaceae	Chamaerhodos	2		1			occasional genera
Rosaceae	Fragaria	1		1			occasional genera
Rosaceae	Rosa	7	1				occasional genera
Rosaceae	Agrimonia	1		1			occasional genera
Rosaceae	Sanguisorba	1		1			occasional genera
Rosaceae	Cerasus	3	1				occasional genera
Elaeagnaceae	Hippophae	4	1				occasional genera
Rhamnaceae	Rhamnus	3	1				occasional genera
Urticaceae	Urtica	4		1			occasional genera
Urticaceae	Parietaria	1		1			occasional genera
Betulaceae	Betula	3	1				occasional genera
Celastraceae	Parnassia	10		1			occasional genera
Celastraceae	Euonymus	3	1				occasional genera
Hypericaceae	Hypericum	1		1			occasional genera
Violaceae	Viola	5		1			occasional genera
Salicaceae	Salix	33	1				dominant genera
Euphorbiaceae	Euphorbia	8		1			occasional genera
Linaceae	Linum	2		1			occasional genera
Geraniaceae	Geranium	5		1			common genera
Geraniaceae	Erodium	1		1			occasional genera
Onagraceae	Circaea	1		1			occasional genera
Onagraceae	Epilobium	4		1			occasional genera
Biebersteiniaceae	Biebersteinia	1		1			occasional genera
Nitrariaceae	Nitraria	3	1				occasional genera
Nitrariaceae	Peganum	2		1			occasional genera
Malvaceae	Malva	1		1			occasional genera
Thymelaeaceae	Daphne	2	1				occasional genera
Thymelaeaceae	Diarthron	1		1			occasional genera
Thymelaeaceae	Stellera	1		1			occasional genera
Brassicaceae	Eruca	1		1			occasional genera
Brassicaceae	Raphanus	1		1			occasional genera
Brassicaceae	Conringia	1		1			occasional genera
Brassicaceae	Lepidium	5		1			occasional genera
Brassicaceae	Megacarpaea	1		1			occasional genera
Brassicaceae	Thlaspi	1		1			occasional genera
Brassicaceae	Capsella	1		1			occasional genera
Brassicaceae	Dilophia	2		1			occasional genera
Brassicaceae	Alyssum	1		1			occasional genera
Brassicaceae	Draba	19		1			common genera
Brassicaceae	Cardamine	3		1			occasional genera
Brassicaceae	Pegaeophyton	1		1			occasional genera
Brassicaceae	Sisymbriopsis	2		1			occasional genera
Brassicaceae	Crucihimalaya	1		1			occasional genera
Brassicaceae	Christolea	1		1			occasional genera
Brassicaceae	Phaeonychium	2		1			occasional genera
Brassicaceae	Lepidostemon	1		1			occasional genera
Brassicaceae	Rorippa	1		1			occasional genera
Brassicaceae	Dontostemon	3		1			occasional genera
Brassicaceae	Solms-Laubachia	7		1			common genera
Brassicaceae	Tetracme	1		1			occasional genera
Brassicaceae	Chorispora	1		1			occasional genera
Brassicaceae	Leiospora	2		1			occasional genera
Brassicaceae	Parrya	1		1			occasional genera
Brassicaceae	Malcolmia	2		1			occasional genera
Brassicaceae	Cryptospora	1		1			occasional genera
Brassicaceae	Oreoloma	1		1			occasional genera
Brassicaceae	Goldbachia	1		1			occasional genera
Brassicaceae	Erysimum	3		1			occasional genera
Brassicaceae	Pycnoplinthus	1		1			occasional genera
Brassicaceae	Eutrema	3		1			occasional genera
Brassicaceae	Sisymbrium	2		1			occasional genera
Brassicaceae	Aphragmus	1		1			occasional genera
Brassicaceae	Neotorularia	2		1			occasional genera
Brassicaceae	Braya	3		1			occasional genera
Brassicaceae	Descurainia	1		1			occasional genera
Brassicaceae	Smelowskia	4		1			occasional genera
Santalaceae	Thesium	2		1			occasional genera
Tamaricaceae	Reaumuria	2	1				common genera
Tamaricaceae	Myricaria	6	1				common genera
Plumbaginaceae	Plumbagella	1		1			occasional genera
Plumbaginaceae	Acantholimon	5	1				occasional genera
Plumbaginaceae	Limonium	4		1			common genera
Polygonaceae	Koenigia	9		1			common genera
Polygonaceae	Polygonum	3		1			occasional genera
Polygonaceae	Knorringia	2		1			occasional genera
Polygonaceae	Persicaria	3		1			occasional genera
Polygonaceae	Bistorta	4		1			common genera
Polygonaceae	Fallopia	1		1			occasional genera
Polygonaceae	Fagopyrum	1		1			occasional genera
Polygonaceae	Oxyria	1		1			occasional genera
Polygonaceae	Rumex	6		1			occasional genera
Polygonaceae	Rheum	10		1			common genera
Caryophyllaceae	Pseudostellaria	4		1			occasional genera
Caryophyllaceae	Stellaria	13		1			occasional genera
Caryophyllaceae	Cerastium	4		1			occasional genera
Caryophyllaceae	Lepyrodiclis	1		1			occasional genera
Caryophyllaceae	Thylacospermum	1		1			occasional genera
Caryophyllaceae	Arenaria	11		1			common genera
Caryophyllaceae	Silene	10		1			common genera
Caryophyllaceae	Dianthus	1		1			occasional genera
Caryophyllaceae	Gypsophila	1		1			occasional genera
Amaranthaceae	Kalidium	1	1				occasional genera
Amaranthaceae	Microgynoecium	1		1			occasional genera
Amaranthaceae	Axyris	3		1			occasional genera
Amaranthaceae	Krascheninnikovia	4	1				occasional genera
Amaranthaceae	Atriplex	2		1			occasional genera
Amaranthaceae	Corispermum	6		1			occasional genera
Amaranthaceae	Chenopodium	4		1			occasional genera
Amaranthaceae	Dysphania	1		1			occasional genera
Amaranthaceae	Bassia	2		1			occasional genera
Amaranthaceae	Suaeda	4		1			occasional genera
Amaranthaceae	Sympegma	1	1				occasional genera
Amaranthaceae	Halogeton	2		1			occasional genera
Amaranthaceae	Iljinia	1		1			occasional genera
Amaranthaceae	Salsola	6			1		occasional genera
Hydrangeaceae	Philadelphus	1	1				occasional genera
Balsaminaceae	Impatiens	1		1			occasional genera
Primulaceae	Primula	22		1			common genera
Primulaceae	Androsace	17		1			common genera
Primulaceae	Pomatosace	1		1		endemic genera	endemic genera
Primulaceae	Lysimachia	1		1			occasional genera
Ericaceae	Rhododendron	8	1				dominant genera
Ericaceae	Arctous	1	1				occasional genera
Rubiaceae	Rubia	3		1			occasional genera
Rubiaceae	Galium	5		1			occasional genera
Gentianaceae	Gentiana	45		1			common genera
Gentianaceae	Halenia	1		1			common genera
Gentianaceae	Gentianopsis	2		1			occasional genera
Gentianaceae	Comastoma	6		1			occasional genera
Gentianaceae	Gentianella	5		1			occasional genera
Gentianaceae	Jaeschkea	1		1			occasional genera
Gentianaceae	Lomatogonium	7		1			occasional genera
Gentianaceae	Lomatogoniopsis	1		1			occasional genera
Gentianaceae	Swertia	10		1			occasional genera
Apocynaceae	Apocynum	2		1			occasional genera
Apocynaceae	Cynanchum	2		1			occasional genera
Boraginaceae	Rochelia	1		1			occasional genera
Boraginaceae	Arnebia	2		1			occasional genera
Boraginaceae	Asperugo	1		1			occasional genera
Boraginaceae	Trigonotis	2		1			occasional genera
Boraginaceae	Microula	14		1			common genera
Boraginaceae	Actinocarya	2		1			occasional genera
Boraginaceae	Cynoglossum	2		1			occasional genera
Boraginaceae	Lappula	6		1			occasional genera
Boraginaceae	Eritrichium	13		1			occasional genera
Convolvulaceae	Cuscuta	1		1			occasional genera
Convolvulaceae	Convolvulus	2			1		occasional genera
Solanaceae	Physochlaina	1		1			occasional genera
Solanaceae	Hyoscyamus	1		1			occasional genera
Solanaceae	Anisodus	1		1			occasional genera
Solanaceae	Przewalskia	1		1		endemic genera	endemic genera
Solanaceae	Mandragora	1		1			occasional genera
Oleaceae	Syringa	1	1				occasional genera
Plantaginaceae	Plantago	9		1			occasional genera
Plantaginaceae	Hippuris	1		1			occasional genera
Plantaginaceae	Callitriche	1		1			occasional genera
Plantaginaceae	Lagotis	8		1			occasional genera
Plantaginaceae	Scrofella	1		1		endemic genera	endemic genera
Plantaginaceae	Veronica	9		1			occasional genera
Plantaginaceae	Linaria	1		1			occasional genera
Scrophulariaceae	Limosella	1		1			occasional genera
Scrophulariaceae	Scrophularia	5		1			occasional genera
Scrophulariaceae	Oreosolen	1		1			occasional genera
Bignoniaceae	Incarvillea	4		1			occasional genera
Lentibulariaceae	Utricularia	1		1			occasional genera
Lamiaceae	Caryopteris	1	1				occasional genera
Lamiaceae	Ajuga	3		1			occasional genera
Lamiaceae	Scutellaria	4		1			occasional genera
Lamiaceae	Lagopsis	3		1			occasional genera
Lamiaceae	Nepeta	9		1			occasional genera
Lamiaceae	Marmoritis	2		1			occasional genera
Lamiaceae	Dracocephalum	8		1			occasional genera
Lamiaceae	Phlomoides	5		1			occasional genera
Lamiaceae	Galeopsis	1		1			occasional genera
Lamiaceae	Lamium	2		1			occasional genera
Lamiaceae	Lagochilus	2		1			occasional genera
Lamiaceae	Eriophyton	2		1			occasional genera
Lamiaceae	Stachys	1		1			occasional genera
Lamiaceae	Salvia	3		1			occasional genera
Lamiaceae	Ziziphora	1		1			occasional genera
Lamiaceae	Mentha	2		1			occasional genera
Lamiaceae	Elsholtzia	5			1		occasional genera
Lamiaceae	Isodon	1			1		occasional genera
Mazaceae	Lancea	1		1			occasional genera
Orobanchaceae	Orobanche	3		1			occasional genera
Orobanchaceae	Boschniakia	1		1			occasional genera
Orobanchaceae	Mannagettaea	2		1			occasional genera
Orobanchaceae	Euphrasia	2		1			occasional genera
Orobanchaceae	Phtheirospermum	1		1			occasional genera
Orobanchaceae	Pedicularis	54		1			common genera
Campanulaceae	Cyananthus	1		1			occasional genera
Campanulaceae	Codonopsis	3		1			occasional genera
Campanulaceae	Campanula	1		1			occasional genera
Campanulaceae	Adenophora	3		1			occasional genera
Asteraceae	Heteropappus	4		1			occasional genera
Asteraceae	Aster	9		1			occasional genera
Asteraceae	Rhinactinidia	1		1			occasional genera
Asteraceae	Asterothamnus	2	1				occasional genera
Asteraceae	Psychrogeton	1		1			occasional genera
Asteraceae	Erigeron	9		1			occasional genera
Asteraceae	Nannoglottis	3		1			occasional genera
Asteraceae	Antennaria	1		1			occasional genera
Asteraceae	Leontopodium	11		1			common genera
Asteraceae	Anaphalis	7		1			common genera
Asteraceae	Pseudognaphalium	1		1			occasional genera
Asteraceae	Inula	2		1			occasional genera
Asteraceae	Tanacetum	2		1			occasional genera
Asteraceae	Richteria	1		1			occasional genera
Asteraceae	Allardia	4		1			occasional genera
Asteraceae	Hippolytia	1		1			occasional genera
Asteraceae	Cancrinia	1			1		occasional genera
Asteraceae	Ajania	9			1		occasional genera
Asteraceae	Artemisia	46			1		common genera
Asteraceae	Seriphidium	6			1		occasional genera
Asteraceae	Doronicum	2		1			occasional genera
Asteraceae	Parasenecio	1		1			occasional genera
Asteraceae	Senecio	6		1			occasional genera
Asteraceae	Tephroseris	2		1			occasional genera
Asteraceae	Sinosenecio	1		1			occasional genera
Asteraceae	Ligularia	12		1			common genera
Asteraceae	Cremanthodium	9		1			common genera
Asteraceae	Echinops	3		1			occasional genera
Asteraceae	Saussurea	62		1			common genera
Asteraceae	Cousinia	4		1			occasional genera
Asteraceae	Schmalhausenia	1		1			occasional genera
Asteraceae	Xanthopappus	1		1		endemic genera	endemic genera
Asteraceae	Cirsium	5		1			occasional genera
Asteraceae	Carduus	1		1			occasional genera
Asteraceae	Klasea	1		1			occasional genera
Asteraceae	Scorzonera	5		1			occasional genera
Asteraceae	Tragopogon	2		1			occasional genera
Asteraceae	Picris	1		1			occasional genera
Asteraceae	Sonchus	3		1			occasional genera
Asteraceae	Lactuca	1		1			occasional genera
Asteraceae	Crepis	2		1			occasional genera
Asteraceae	Askellia	4		1			occasional genera
Asteraceae	Sonchella	1		1			occasional genera
Asteraceae	Youngia	1		1			occasional genera
Asteraceae	Crepidiastrum	2		1			occasional genera
Asteraceae	Launaea	1		1			occasional genera
Asteraceae	Soroseris	2		1			occasional genera
Asteraceae	Syncalathium	1		1		endemic genera	endemic genera
Asteraceae	Cicerbita	1		1			occasional genera
Asteraceae	Ixeris	1		1			occasional genera
Asteraceae	Chondrilla	2		1			occasional genera
Asteraceae	Taraxacum	15		1			occasional genera
Adoxaceae	Adoxa	1		1			occasional genera
Caprifoliaceae	Triosteum	1		1			occasional genera
Caprifoliaceae	Lonicera	11	1				common genera
Caprifoliaceae	Valeriana	4		1			occasional genera
Caprifoliaceae	Nardostachys	1		1			occasional genera
Caprifoliaceae	Acanthocalyx	1		1			occasional genera
Caprifoliaceae	Morina	2		1			occasional genera
Caprifoliaceae	Dipsacus	1		1			occasional genera
Caprifoliaceae	Pterocephalus	1		1			occasional genera
Araliaceae	Eleutherococcus	2	1				occasional genera
Apiaceae	Sanicula	2		1			occasional genera
Apiaceae	Sphallerocarpus	1		1			occasional genera
Apiaceae	Anthriscus	1		1			occasional genera
Apiaceae	Pleurospermum	9		1			common genera
Apiaceae	Vicatia	1		1			occasional genera
Apiaceae	Chamaesium	2		1			occasional genera
Apiaceae	Tongoloa	2		1			occasional genera
Apiaceae	Bupleurum	6		1			common genera
Apiaceae	Carum	2		1			occasional genera
Apiaceae	Pternopetalum	1		1			occasional genera
Apiaceae	Pimpinella	1		1			occasional genera
Apiaceae	Aegopodium	1		1			occasional genera
Apiaceae	Schultzia	1		1			occasional genera
Apiaceae	Acronema	1		1			occasional genera
Apiaceae	Sinolimprichtia	1		1		endemic genera	endemic genera
Apiaceae	Notopterygium	2		1		endemic genera	endemic genera
Apiaceae	Seseli	2		1			occasional genera
Apiaceae	Pachypleurum	1		1			occasional genera
Apiaceae	Conioselinum	1		1			occasional genera
Apiaceae	Angelica	2		1			occasional genera
Apiaceae	Heracleum	1		1			occasional genera
Comment
1. Infraspecific taxa were preserved
2. The taxa represent families, genera, or species

## Sheet: Sheet3
Family	Number of Genera	Number of species
Ephedraceae	1	7
Pinaceae	3	10
Cupressaceae	1	9
Alismataceae	1	1
Juncaginaceae	1	2
Potamogetonaceae	3	8
Nartheciaceae	1	1
Liliaceae	4	12
Orchidaceae	9	16
Iridaceae	1	11
Amaryllidaceae	1	19
Asparagaceae	2	5
Juncaceae	1	13
Cyperaceae	5	64
Poaceae	38	222
Papaveraceae	4	28
Circaeasteraceae	1	1
Berberidaceae	2	8
Ranunculaceae	16	84
Paeoniaceae	1	1
Grossulariaceae	1	6
Saxifragaceae	2	33
Crassulaceae	4	35
Haloragaceae	1	2
Zygophyllaceae	1	5
Fabaceae	13	181
Polygalaceae	1	2
Rosaceae	17	91
Elaeagnaceae	1	4
Rhamnaceae	1	3
Urticaceae	2	5
Betulaceae	1	3
Celastraceae	2	13
Hypericaceae	1	1
Violaceae	1	5
Salicaceae	1	33
Euphorbiaceae	1	8
Linaceae	1	2
Geraniaceae	2	6
Onagraceae	2	5
Biebersteiniaceae	1	1
Nitrariaceae	2	5
Malvaceae	1	1
Thymelaeaceae	3	4
Brassicaceae	37	85
Santalaceae	1	2
Tamaricaceae	2	8
Plumbaginaceae	3	10
Polygonaceae	10	40
Caryophyllaceae	9	46
Amaranthaceae	14	38
Hydrangeaceae	1	1
Balsaminaceae	1	1
Primulaceae	4	41
Ericaceae	2	9
Rubiaceae	2	8
Gentianaceae	9	78
Apocynaceae	2	4
Boraginaceae	9	43
Convolvulaceae	2	3
Solanaceae	5	5
Oleaceae	1	1
Plantaginaceae	7	30
Scrophulariaceae	3	7
Bignoniaceae	1	4
Lentibulariaceae	1	1
Lamiaceae	18	55
Mazaceae	1	1
Orobanchaceae	6	63
Campanulaceae	4	8
Asteraceae	52	277
Adoxaceae	1	1
Caprifoliaceae	8	22
Araliaceae	1	2
Apiaceae	21	41
Comment
1. Infraspecific taxa were preserved
2. The taxa represent families, genera, or species

## Sheet: Sheet4
Genera	Species number	Origin time (Ma)	Genera types
Ephedra	7	20	common genera
Abies	2	35.9	occasional genera
Picea	7	21.96	dominant genera
Larix	1	85.62	occasional genera
Juniperus	9	24.55	dominant genera
Alisma	1	9.61	occasional genera
Triglochin	2	39	occasional genera
Stuckenia	3	13.49	occasional genera
Aletris	1	34	occasional genera
Fritillaria	4	15.9	occasional genera
Notholirion	1	26.45	occasional genera
Cypripedium	2	25	occasional genera
Allium	19	12.8	common genera
Asparagus	3	16.4	occasional genera
Polygonatum	2	13.96	occasional genera
Juncus	13	69	common genera
Carex	56	36	dominant genera
Stipa	25	5.8	dominant genera
Brachypodium	1	3	occasional genera
Hordeum	3	5.3	occasional genera
Leymus	12	11.5	common genera
Anthoxanthum	2	17.45	occasional genera
Festuca	18	12	dominant genera
Puccinellia	30	2	common genera
Poa	34	13.75	dominant genera
Aristida	1	7.5	occasional genera
Kengyilia	12	4.92	common genera
Agropyron	1	1.08	occasional genera
Meconopsis	7	16.6	common genera
Corydalis	19	28.47	common genera
Berberis	7	17	common genera
Sinopodophyllum	1	5.8	occasional genera
Caltha	2	39.7	occasional genera
Aconitum	7	12.68	common genera
Delphinium	15	5.8	common genera
Aquilegia	1	4.8	occasional genera
Thalictrum	8	8.2	common genera
Clematis	5	7.81	common genera
Ranunculus	17	23.7	common genera
Saxifraga	28	30.51	common genera
Rhodiola	18	21.02	common genera
Zygophyllum	7	19.56	occasional genera
Thermopsis	4	0.97	common genera
Caragana	15	15	common genera
Phyllolobium	3	8.48	occasional genera
Astragalus	81	18.45	common genera
Oxytropis	53	18.45	common genera
Tibetia	1	15.23	occasional genera
Hedysarum	8	15.46	common genera
Spiraea	7	13.4	dominant genera
Sibiraea	2	3.7	dominant genera
Cotoneaster	13	30.5	common genera
Sorbus	3	32	occasional genera
Malus	2	33.92	occasional genera
Dasiphora	5	23.4	dominant genera
Potentilla	33	20.65	common genera
Sibbaldia	4	19.4	occasional genera
Rosa	7	40.1	occasional genera
Cerasus	3	61	occasional genera
Hippophae	4	5.46	occasional genera
Urtica	4	26.2	occasional genera
Parietaria	1	14.7	occasional genera
Betula	3	49	occasional genera
Hypericum	1	24.39	occasional genera
Viola	5	3.17	occasional genera
Salix	33	43.87	dominant genera
Geranium	5	10	common genera
Circaea	1	16.17	occasional genera
Nitraria	3	9	occasional genera
Stellera	1	2.38	occasional genera
Capsella	1	10.5	occasional genera
Draba	19	2.04	common genera
Crucihimalaya	1	10.5	occasional genera
Dontostemon	3	11.71	occasional genera
Solms-Laubachia	7	2.31	common genera
Reaumuria	2	19.78	common genera
Myricaria	6	20	common genera
Limonium	5	10	common genera
Koenigia	9	8.89	common genera
Rumex	6	15	occasional genera
Rheum	10	12	common genera
Silene	10	16	common genera
Dianthus	1	4.45	occasional genera
Philadelphus	1	18.8	occasional genera
Impatiens	1	22.5	occasional genera
Primula	20	25	common genera
Androsace	17	18.02	common genera
Pomatosace	1	1.16	endemic genera
Rhododendron	8	24.37	dominant genera
Gentiana	45	29.5	common genera
Halenia	1	6.79	common genera
Microula	14	19	common genera
Convolvulus	4	17.9	occasional genera
Physochlaina	1	10	occasional genera
Hyoscyamus	1	10	occasional genera
Anisodus	1	9.3	occasional genera
Przewalskia	1	5.75	endemic genera
Mandragora	1	9.82	occasional genera
Hippuris	1	0.48	occasional genera
Lagotis	8	19.3	occasional genera
Incarvillea	4	4.4	occasional genera
Eriophyton	2	1.28	occasional genera
Lagochilus	3	2.45	occasional genera
Isodon	1	27.32	occasional genera
Lancea	1	8.63	occasional genera
Euphrasia	2	9	occasional genera
Pedicularis	54	25.13	common genera
Cyananthus	1	15.12	occasional genera
Nannoglottis	3	27.5	occasional genera
Leontopodium	11	10.31	common genera
Anaphalis	7	7.04	common genera
Artemisia	46	19.8	common genera
Parasenecio	1	11.29	occasional genera
Ligularia	12	11.29	common genera
Cremanthodium	9	11.29	occasional genera
Saussurea	63	10.5	common genera
Xanthopappus	1	5.2	endemic genera
Tragopogon	2	2.6	occasional genera
Soroseris	2	4.31	occasional genera
Syncalathium	1	4.93	endemic genera
Lonicera	11	12	occasional genera
Eleutherococcus	2	25	occasional genera
Pleurospermum	9	33.7	common genera
Bupleurum	6	33.7	common genera
Notopterygium	2	4.03	endemic genera
Angelica	2	13.6	occasional genera
